# Supplementary material for: Increasing evidence of mechanical force as a functional regulator in smooth muscle myosin light chain kinase
Source: eLife. 2017 Jul 11;6:e26473. doi: 10.7554/eLife.26473 (PMC5505704; doi:10.7554/eLife.26473)
Supplement: Figure 1—source data 1. — DOI: http://dx.doi.org/10.7554/eLife.26473.003 [file elife-26473-fig1-data1.txt]

contour length (nm)	probability density
0.000000000000000000e+00	3.050589999999999875e-05
1.000000000000000000e+00	3.090629999999999918e-05
2.000000000000000000e+00	2.873519999999999891e-05
3.000000000000000000e+00	2.709129999999999928e-05
4.000000000000000000e+00	2.698050000000000028e-05
5.000000000000000000e+00	2.739610000000000016e-05
6.000000000000000000e+00	3.043280000000000109e-05
7.000000000000000000e+00	2.974480000000000022e-05
8.000000000000000000e+00	3.012640000000000009e-05
9.000000000000000000e+00	3.336080000000000084e-05
1.000000000000000000e+01	3.293840000000000298e-05
1.100000000000000000e+01	0.000000000000000000e+00
1.200000000000000000e+01	0.000000000000000000e+00
1.300000000000000000e+01	0.000000000000000000e+00
1.400000000000000000e+01	0.000000000000000000e+00
1.500000000000000000e+01	0.000000000000000000e+00
1.600000000000000000e+01	0.000000000000000000e+00
1.700000000000000000e+01	0.000000000000000000e+00
1.800000000000000000e+01	0.000000000000000000e+00
1.900000000000000000e+01	0.000000000000000000e+00
2.000000000000000000e+01	0.000000000000000000e+00
2.100000000000000000e+01	0.000000000000000000e+00
2.200000000000000000e+01	0.000000000000000000e+00
2.300000000000000000e+01	0.000000000000000000e+00
2.400000000000000000e+01	0.000000000000000000e+00
2.500000000000000000e+01	0.000000000000000000e+00
2.600000000000000000e+01	0.000000000000000000e+00
2.700000000000000000e+01	0.000000000000000000e+00
2.800000000000000000e+01	0.000000000000000000e+00
2.900000000000000000e+01	0.000000000000000000e+00
3.000000000000000000e+01	0.000000000000000000e+00
3.100000000000000000e+01	0.000000000000000000e+00
3.200000000000000000e+01	0.000000000000000000e+00
3.300000000000000000e+01	0.000000000000000000e+00
3.400000000000000000e+01	0.000000000000000000e+00
3.500000000000000000e+01	0.000000000000000000e+00
3.600000000000000000e+01	0.000000000000000000e+00
3.700000000000000000e+01	0.000000000000000000e+00
3.800000000000000000e+01	0.000000000000000000e+00
3.900000000000000000e+01	0.000000000000000000e+00
4.000000000000000000e+01	0.000000000000000000e+00
4.100000000000000000e+01	0.000000000000000000e+00
4.200000000000000000e+01	0.000000000000000000e+00
4.300000000000000000e+01	0.000000000000000000e+00
4.400000000000000000e+01	0.000000000000000000e+00
4.500000000000000000e+01	0.000000000000000000e+00
4.600000000000000000e+01	0.000000000000000000e+00
4.700000000000000000e+01	0.000000000000000000e+00
4.800000000000000000e+01	0.000000000000000000e+00
4.900000000000000000e+01	0.000000000000000000e+00
5.000000000000000000e+01	0.000000000000000000e+00
5.100000000000000000e+01	0.000000000000000000e+00
5.200000000000000000e+01	0.000000000000000000e+00
5.300000000000000000e+01	0.000000000000000000e+00
5.400000000000000000e+01	0.000000000000000000e+00
5.500000000000000000e+01	0.000000000000000000e+00
5.600000000000000000e+01	0.000000000000000000e+00
5.700000000000000000e+01	0.000000000000000000e+00
5.800000000000000000e+01	0.000000000000000000e+00
5.900000000000000000e+01	0.000000000000000000e+00
6.000000000000000000e+01	0.000000000000000000e+00
6.100000000000000000e+01	0.000000000000000000e+00
6.200000000000000000e+01	0.000000000000000000e+00
6.300000000000000000e+01	0.000000000000000000e+00
6.400000000000000000e+01	0.000000000000000000e+00
6.500000000000000000e+01	0.000000000000000000e+00
6.600000000000000000e+01	0.000000000000000000e+00
6.700000000000000000e+01	0.000000000000000000e+00
6.800000000000000000e+01	0.000000000000000000e+00
6.900000000000000000e+01	0.000000000000000000e+00
7.000000000000000000e+01	0.000000000000000000e+00
7.100000000000000000e+01	0.000000000000000000e+00
7.200000000000000000e+01	0.000000000000000000e+00
7.300000000000000000e+01	0.000000000000000000e+00
7.400000000000000000e+01	0.000000000000000000e+00
7.500000000000000000e+01	0.000000000000000000e+00
7.600000000000000000e+01	0.000000000000000000e+00
7.700000000000000000e+01	0.000000000000000000e+00
7.800000000000000000e+01	0.000000000000000000e+00
7.900000000000000000e+01	0.000000000000000000e+00
8.000000000000000000e+01	0.000000000000000000e+00
8.100000000000000000e+01	0.000000000000000000e+00
8.200000000000000000e+01	0.000000000000000000e+00
8.300000000000000000e+01	0.000000000000000000e+00
8.400000000000000000e+01	0.000000000000000000e+00
8.500000000000000000e+01	0.000000000000000000e+00
8.600000000000000000e+01	2.766129999999999758e-26
8.700000000000000000e+01	2.275000000000000105e-22
8.800000000000000000e+01	6.883249999999999562e-19
8.900000000000000000e+01	7.661480000000000004e-16
9.000000000000000000e+01	3.137169999999999849e-13
9.100000000000000000e+01	4.725790000000000283e-11
9.200000000000000000e+01	2.619159999999999877e-09
9.300000000000000000e+01	5.344100000000000188e-08
9.400000000000000000e+01	4.032650000000000048e-07
9.500000000000000000e+01	1.161710000000000097e-06
9.600000000000000000e+01	1.539449999999999931e-06
9.700000000000000000e+01	1.578800000000000029e-06
9.800000000000000000e+01	1.504480000000000036e-06
9.900000000000000000e+01	1.446990000000000015e-06
1.000000000000000000e+02	1.227100000000000076e-06
1.010000000000000000e+02	5.022810000000000492e-07
1.020000000000000000e+02	3.298419999999999965e-07
1.030000000000000000e+02	1.991050000000000190e-06
1.040000000000000000e+02	6.917819999999999777e-06
1.050000000000000000e+02	1.218519999999999982e-05
1.060000000000000000e+02	1.393339999999999945e-05
1.070000000000000000e+02	1.564380000000000089e-05
1.080000000000000000e+02	2.316839999999999996e-05
1.090000000000000000e+02	3.601230000000000078e-05
1.100000000000000000e+02	5.018550000000000257e-05
1.110000000000000000e+02	6.394999999999999589e-05
1.120000000000000000e+02	7.371039999999999819e-05
1.130000000000000000e+02	8.078090000000000444e-05
1.140000000000000000e+02	8.523679999999999679e-05
1.150000000000000000e+02	8.500230000000000437e-05
1.160000000000000000e+02	8.420880000000000596e-05
1.170000000000000000e+02	8.545009999999999693e-05
1.180000000000000000e+02	8.853179999999999828e-05
1.190000000000000000e+02	1.024379999999999974e-04
1.200000000000000000e+02	1.337420000000000080e-04
1.210000000000000000e+02	1.692979999999999908e-04
1.220000000000000000e+02	1.881209999999999968e-04
1.230000000000000000e+02	1.916510000000000121e-04
1.240000000000000000e+02	2.030559999999999885e-04
1.250000000000000000e+02	2.085389999999999900e-04
1.260000000000000000e+02	1.971270000000000118e-04
1.270000000000000000e+02	1.876620000000000068e-04
1.280000000000000000e+02	1.836340000000000108e-04
1.290000000000000000e+02	1.907090000000000066e-04
1.300000000000000000e+02	2.046120000000000122e-04
1.310000000000000000e+02	2.093320000000000077e-04
1.320000000000000000e+02	2.044840000000000026e-04
1.330000000000000000e+02	2.136100000000000097e-04
1.340000000000000000e+02	2.216069999999999943e-04
1.350000000000000000e+02	2.119230000000000105e-04
1.360000000000000000e+02	2.047879999999999915e-04
1.370000000000000000e+02	2.200480000000000047e-04
1.380000000000000000e+02	2.462410000000000163e-04
1.390000000000000000e+02	2.747769999999999748e-04
1.400000000000000000e+02	3.049190000000000125e-04
1.410000000000000000e+02	3.289990000000000124e-04
1.420000000000000000e+02	3.488119999999999936e-04
1.430000000000000000e+02	3.714769999999999943e-04
1.440000000000000000e+02	3.895400000000000143e-04
1.450000000000000000e+02	3.676199999999999802e-04
1.460000000000000000e+02	3.155300000000000097e-04
1.470000000000000000e+02	2.990210000000000090e-04
1.480000000000000000e+02	3.203200000000000231e-04
1.490000000000000000e+02	3.422049999999999940e-04
1.500000000000000000e+02	3.610549999999999914e-04
1.510000000000000000e+02	3.659480000000000003e-04
1.520000000000000000e+02	3.555389999999999853e-04
1.530000000000000000e+02	3.372709999999999901e-04
1.540000000000000000e+02	3.307499999999999893e-04
1.550000000000000000e+02	3.471120000000000065e-04
1.560000000000000000e+02	3.699449999999999961e-04
1.570000000000000000e+02	3.913060000000000106e-04
1.580000000000000000e+02	4.073370000000000202e-04
1.590000000000000000e+02	4.231039999999999931e-04
1.600000000000000000e+02	4.359950000000000023e-04
1.610000000000000000e+02	4.579970000000000265e-04
1.620000000000000000e+02	4.858479999999999873e-04
1.630000000000000000e+02	5.174970000000000091e-04
1.640000000000000000e+02	5.583370000000000043e-04
1.650000000000000000e+02	6.096819999999999540e-04
1.660000000000000000e+02	6.564469999999999984e-04
1.670000000000000000e+02	6.942409999999999554e-04
1.680000000000000000e+02	7.398380000000000407e-04
1.690000000000000000e+02	7.977760000000000407e-04
1.700000000000000000e+02	8.279200000000000014e-04
1.710000000000000000e+02	8.308509999999999637e-04
1.720000000000000000e+02	8.337699999999999539e-04
1.730000000000000000e+02	8.314779999999999697e-04
1.740000000000000000e+02	8.328359999999999930e-04
1.750000000000000000e+02	8.713780000000000180e-04
1.760000000000000000e+02	9.260470000000000463e-04
1.770000000000000000e+02	9.669210000000000348e-04
1.780000000000000000e+02	1.017499999999999958e-03
1.790000000000000000e+02	1.076649999999999959e-03
1.800000000000000000e+02	1.109299999999999913e-03
1.810000000000000000e+02	1.134809999999999985e-03
1.820000000000000000e+02	1.155729999999999995e-03
1.830000000000000000e+02	1.172960000000000018e-03
1.840000000000000000e+02	1.206409999999999991e-03
1.850000000000000000e+02	1.251710000000000062e-03
1.860000000000000000e+02	1.293709999999999999e-03
1.870000000000000000e+02	1.345679999999999923e-03
1.880000000000000000e+02	1.433550000000000015e-03
1.890000000000000000e+02	1.542760000000000008e-03
1.900000000000000000e+02	1.670189999999999999e-03
1.910000000000000000e+02	1.749560000000000047e-03
1.920000000000000000e+02	1.778360000000000097e-03
1.930000000000000000e+02	1.800539999999999996e-03
1.940000000000000000e+02	1.797170000000000061e-03
1.950000000000000000e+02	1.774430000000000018e-03
1.960000000000000000e+02	1.758910000000000031e-03
1.970000000000000000e+02	1.783220000000000074e-03
1.980000000000000000e+02	1.861320000000000075e-03
1.990000000000000000e+02	1.928269999999999941e-03
2.000000000000000000e+02	1.947039999999999925e-03
2.010000000000000000e+02	1.991829999999999989e-03
2.020000000000000000e+02	2.108619999999999852e-03
2.030000000000000000e+02	2.264180000000000186e-03
2.040000000000000000e+02	2.338300000000000187e-03
2.050000000000000000e+02	2.304819999999999959e-03
2.060000000000000000e+02	2.301420000000000202e-03
2.070000000000000000e+02	2.346739999999999937e-03
2.080000000000000000e+02	2.369920000000000186e-03
2.090000000000000000e+02	2.374119999999999963e-03
2.100000000000000000e+02	2.414780000000000051e-03
2.110000000000000000e+02	2.490430000000000074e-03
2.120000000000000000e+02	2.553020000000000029e-03
2.130000000000000000e+02	2.628259999999999885e-03
2.140000000000000000e+02	2.725079999999999950e-03
2.150000000000000000e+02	2.747110000000000090e-03
2.160000000000000000e+02	2.716319999999999932e-03
2.170000000000000000e+02	2.779509999999999793e-03
2.180000000000000000e+02	2.900750000000000117e-03
2.190000000000000000e+02	2.963130000000000017e-03
2.200000000000000000e+02	3.041269999999999998e-03
2.210000000000000000e+02	3.120260000000000134e-03
2.220000000000000000e+02	3.099909999999999992e-03
2.230000000000000000e+02	3.120500000000000010e-03
2.240000000000000000e+02	3.236479999999999912e-03
2.250000000000000000e+02	3.289409999999999990e-03
2.260000000000000000e+02	3.217509999999999815e-03
2.270000000000000000e+02	3.155110000000000033e-03
2.280000000000000000e+02	3.154570000000000204e-03
2.290000000000000000e+02	3.166340000000000127e-03
2.300000000000000000e+02	3.232029999999999886e-03
2.310000000000000000e+02	3.374020000000000144e-03
2.320000000000000000e+02	3.480800000000000040e-03
2.330000000000000000e+02	3.484319999999999952e-03
2.340000000000000000e+02	3.472320000000000094e-03
2.350000000000000000e+02	3.455530000000000060e-03
2.360000000000000000e+02	3.428510000000000064e-03
2.370000000000000000e+02	3.389089999999999984e-03
2.380000000000000000e+02	3.325139999999999867e-03
2.390000000000000000e+02	3.264889999999999893e-03
2.400000000000000000e+02	3.281340000000000211e-03
2.410000000000000000e+02	3.427879999999999903e-03
2.420000000000000000e+02	3.547080000000000198e-03
2.430000000000000000e+02	3.521170000000000116e-03
2.440000000000000000e+02	3.482830000000000127e-03
2.450000000000000000e+02	3.445670000000000070e-03
2.460000000000000000e+02	3.390279999999999856e-03
2.470000000000000000e+02	3.406859999999999836e-03
2.480000000000000000e+02	3.418510000000000038e-03
2.490000000000000000e+02	3.327259999999999853e-03
2.500000000000000000e+02	3.259989999999999936e-03
2.510000000000000000e+02	3.249020000000000033e-03
2.520000000000000000e+02	3.230479999999999983e-03
2.530000000000000000e+02	3.159669999999999840e-03
2.540000000000000000e+02	3.091550000000000201e-03
2.550000000000000000e+02	3.068550000000000184e-03
2.560000000000000000e+02	2.998900000000000090e-03
2.570000000000000000e+02	2.893290000000000185e-03
2.580000000000000000e+02	2.840099999999999916e-03
2.590000000000000000e+02	2.815349999999999884e-03
2.600000000000000000e+02	2.774909999999999790e-03
2.610000000000000000e+02	2.751879999999999951e-03
2.620000000000000000e+02	2.687349999999999808e-03
2.630000000000000000e+02	2.612119999999999893e-03
2.640000000000000000e+02	2.622569999999999849e-03
2.650000000000000000e+02	2.656309999999999834e-03
2.660000000000000000e+02	2.645980000000000033e-03
2.670000000000000000e+02	2.620250000000000183e-03
2.680000000000000000e+02	2.593869999999999856e-03
2.690000000000000000e+02	2.607770000000000140e-03
2.700000000000000000e+02	2.699839999999999792e-03
2.710000000000000000e+02	2.790200000000000059e-03
2.720000000000000000e+02	2.830309999999999944e-03
2.730000000000000000e+02	2.887760000000000066e-03
2.740000000000000000e+02	3.034509999999999812e-03
2.750000000000000000e+02	3.186790000000000109e-03
2.760000000000000000e+02	3.282479999999999946e-03
2.770000000000000000e+02	3.368250000000000150e-03
2.780000000000000000e+02	3.489980000000000165e-03
2.790000000000000000e+02	3.617089999999999889e-03
2.800000000000000000e+02	3.686360000000000071e-03
2.810000000000000000e+02	3.757180000000000155e-03
2.820000000000000000e+02	3.842620000000000150e-03
2.830000000000000000e+02	3.848100000000000132e-03
2.840000000000000000e+02	3.787029999999999823e-03
2.850000000000000000e+02	3.666430000000000036e-03
2.860000000000000000e+02	3.485279999999999889e-03
2.870000000000000000e+02	3.352959999999999881e-03
2.880000000000000000e+02	3.289639999999999925e-03
2.890000000000000000e+02	3.202389999999999837e-03
2.900000000000000000e+02	3.028959999999999812e-03
2.910000000000000000e+02	2.859299999999999949e-03
2.920000000000000000e+02	2.759399999999999960e-03
2.930000000000000000e+02	2.639369999999999824e-03
2.940000000000000000e+02	2.484559999999999807e-03
2.950000000000000000e+02	2.347140000000000164e-03
2.960000000000000000e+02	2.249530000000000019e-03
2.970000000000000000e+02	2.164230000000000060e-03
2.980000000000000000e+02	2.099849999999999894e-03
2.990000000000000000e+02	2.104659999999999951e-03
3.000000000000000000e+02	2.096000000000000207e-03
3.010000000000000000e+02	1.999069999999999927e-03
3.020000000000000000e+02	1.882049999999999912e-03
3.030000000000000000e+02	1.814960000000000011e-03
3.040000000000000000e+02	1.815189999999999946e-03
3.050000000000000000e+02	1.835260000000000016e-03
3.060000000000000000e+02	1.803860000000000012e-03
3.070000000000000000e+02	1.771180000000000020e-03
3.080000000000000000e+02	1.837979999999999909e-03
3.090000000000000000e+02	1.962730000000000204e-03
3.100000000000000000e+02	2.065539999999999824e-03
3.110000000000000000e+02	2.141709999999999794e-03
3.120000000000000000e+02	2.229109999999999859e-03
3.130000000000000000e+02	2.304800000000000078e-03
3.140000000000000000e+02	2.326599999999999849e-03
3.150000000000000000e+02	2.301950000000000090e-03
3.160000000000000000e+02	2.307519999999999970e-03
3.170000000000000000e+02	2.335240000000000146e-03
3.180000000000000000e+02	2.329770000000000105e-03
3.190000000000000000e+02	2.354450000000000119e-03
3.200000000000000000e+02	2.441319999999999862e-03
3.210000000000000000e+02	2.517629999999999868e-03
3.220000000000000000e+02	2.523259999999999826e-03
3.230000000000000000e+02	2.494290000000000136e-03
3.240000000000000000e+02	2.515550000000000078e-03
3.250000000000000000e+02	2.563310000000000068e-03
3.260000000000000000e+02	2.611009999999999980e-03
3.270000000000000000e+02	2.670150000000000041e-03
3.280000000000000000e+02	2.751819999999999874e-03
3.290000000000000000e+02	2.856190000000000204e-03
3.300000000000000000e+02	3.004300000000000113e-03
3.310000000000000000e+02	3.221879999999999883e-03
3.320000000000000000e+02	3.442320000000000015e-03
3.330000000000000000e+02	3.688850000000000028e-03
3.340000000000000000e+02	4.071349999999999622e-03
3.350000000000000000e+02	4.605119999999999873e-03
3.360000000000000000e+02	5.253299999999999810e-03
3.370000000000000000e+02	6.098769999999999886e-03
3.380000000000000000e+02	7.186849999999999836e-03
3.390000000000000000e+02	8.600719999999999199e-03
3.400000000000000000e+02	1.035430000000000031e-02
3.410000000000000000e+02	1.229539999999999973e-02
3.420000000000000000e+02	1.399680000000000021e-02
3.430000000000000000e+02	1.487250000000000030e-02
3.440000000000000000e+02	1.454000000000000084e-02
3.450000000000000000e+02	1.322030000000000080e-02
3.460000000000000000e+02	1.159759999999999958e-02
3.470000000000000000e+02	1.009250000000000078e-02
3.480000000000000000e+02	8.934779999999999806e-03
3.490000000000000000e+02	8.065140000000000156e-03
3.500000000000000000e+02	7.323979999999999900e-03
3.510000000000000000e+02	6.676239999999999952e-03
3.520000000000000000e+02	6.176899999999999925e-03
3.530000000000000000e+02	5.794979999999999923e-03
3.540000000000000000e+02	5.480760000000000319e-03
3.550000000000000000e+02	5.161210000000000277e-03
3.560000000000000000e+02	4.814749999999999586e-03
3.570000000000000000e+02	4.510459999999999990e-03
3.580000000000000000e+02	4.332049999999999616e-03
3.590000000000000000e+02	4.249629999999999901e-03
3.600000000000000000e+02	4.194329999999999586e-03
3.610000000000000000e+02	4.147839999999999860e-03
3.620000000000000000e+02	4.139290000000000330e-03
3.630000000000000000e+02	4.134080000000000046e-03
3.640000000000000000e+02	4.130240000000000300e-03
3.650000000000000000e+02	4.225819999999999924e-03
3.660000000000000000e+02	4.450270000000000094e-03
3.670000000000000000e+02	4.761640000000000143e-03
3.680000000000000000e+02	5.347260000000000381e-03
3.690000000000000000e+02	6.529649999999999690e-03
3.700000000000000000e+02	8.617750000000000410e-03
3.710000000000000000e+02	1.212799999999999989e-02
3.720000000000000000e+02	1.725700000000000151e-02
3.730000000000000000e+02	2.245199999999999974e-02
3.740000000000000000e+02	2.482710000000000125e-02
3.750000000000000000e+02	2.299740000000000117e-02
3.760000000000000000e+02	1.862959999999999963e-02
3.770000000000000000e+02	1.424970000000000056e-02
3.780000000000000000e+02	1.097790000000000050e-02
3.790000000000000000e+02	8.851450000000000290e-03
3.800000000000000000e+02	7.428610000000000421e-03
3.810000000000000000e+02	6.288870000000000224e-03
3.820000000000000000e+02	5.420450000000000268e-03
3.830000000000000000e+02	4.825730000000000297e-03
3.840000000000000000e+02	4.329870000000000420e-03
3.850000000000000000e+02	3.840890000000000016e-03
3.860000000000000000e+02	3.441570000000000133e-03
3.870000000000000000e+02	3.122919999999999949e-03
3.880000000000000000e+02	2.881159999999999798e-03
3.890000000000000000e+02	2.643120000000000105e-03
3.900000000000000000e+02	2.391509999999999903e-03
3.910000000000000000e+02	2.205459999999999799e-03
3.920000000000000000e+02	2.080090000000000151e-03
3.930000000000000000e+02	1.905580000000000034e-03
3.940000000000000000e+02	1.710820000000000049e-03
3.950000000000000000e+02	1.616980000000000067e-03
3.960000000000000000e+02	1.587789999999999948e-03
3.970000000000000000e+02	1.517370000000000090e-03
3.980000000000000000e+02	1.541529999999999940e-03
3.990000000000000000e+02	1.783639999999999965e-03
4.000000000000000000e+02	2.462339999999999928e-03
4.010000000000000000e+02	3.590190000000000048e-03
4.020000000000000000e+02	4.790960000000000357e-03
4.030000000000000000e+02	5.247370000000000333e-03
4.040000000000000000e+02	4.858649999999999948e-03
4.050000000000000000e+02	3.853490000000000214e-03
4.060000000000000000e+02	2.737809999999999810e-03
4.070000000000000000e+02	1.919839999999999915e-03
4.080000000000000000e+02	1.506420000000000068e-03
4.090000000000000000e+02	1.288359999999999896e-03
4.100000000000000000e+02	1.131889999999999979e-03
4.110000000000000000e+02	1.010840000000000046e-03
4.120000000000000000e+02	9.058309999999999539e-04
4.130000000000000000e+02	7.891190000000000183e-04
4.140000000000000000e+02	6.733019999999999717e-04
4.150000000000000000e+02	6.047649999999999467e-04
4.160000000000000000e+02	5.667270000000000510e-04
4.170000000000000000e+02	5.437979999999999594e-04
4.180000000000000000e+02	5.239100000000000441e-04
4.190000000000000000e+02	5.006119999999999971e-04
4.200000000000000000e+02	4.764270000000000245e-04
4.210000000000000000e+02	4.474479999999999755e-04
4.220000000000000000e+02	4.092780000000000072e-04
4.230000000000000000e+02	3.629069999999999865e-04
4.240000000000000000e+02	3.625839999999999966e-04
4.250000000000000000e+02	3.857840000000000184e-04
4.260000000000000000e+02	3.953299999999999978e-04
4.270000000000000000e+02	4.424720000000000150e-04
4.280000000000000000e+02	6.077839999999999935e-04
4.290000000000000000e+02	9.386019999999999693e-04
4.300000000000000000e+02	1.377460000000000056e-03
4.310000000000000000e+02	1.710029999999999970e-03
4.320000000000000000e+02	1.775069999999999903e-03
4.330000000000000000e+02	1.610289999999999899e-03
4.340000000000000000e+02	1.365950000000000107e-03
4.350000000000000000e+02	1.083619999999999983e-03
4.360000000000000000e+02	8.045780000000000206e-04
4.370000000000000000e+02	6.231099999999999616e-04
4.380000000000000000e+02	5.148880000000000210e-04
4.390000000000000000e+02	4.432179999999999974e-04
4.400000000000000000e+02	3.814530000000000221e-04
4.410000000000000000e+02	3.067279999999999811e-04
4.420000000000000000e+02	2.480119999999999829e-04
4.430000000000000000e+02	2.345340000000000012e-04
4.440000000000000000e+02	2.347480000000000096e-04
4.450000000000000000e+02	2.205490000000000055e-04
4.460000000000000000e+02	1.992189999999999911e-04
4.470000000000000000e+02	1.743229999999999910e-04
4.480000000000000000e+02	1.611849999999999958e-04
4.490000000000000000e+02	1.483850000000000099e-04
4.500000000000000000e+02	1.279289999999999876e-04
4.510000000000000000e+02	1.063679999999999953e-04
4.520000000000000000e+02	1.026119999999999994e-04
4.530000000000000000e+02	1.111250000000000042e-04
4.540000000000000000e+02	1.181229999999999937e-04
4.550000000000000000e+02	1.168100000000000014e-04
4.560000000000000000e+02	1.037649999999999933e-04
4.570000000000000000e+02	8.890779999999999603e-05
4.580000000000000000e+02	9.041150000000000673e-05
4.590000000000000000e+02	9.809620000000000449e-05
4.600000000000000000e+02	9.277540000000000623e-05
4.610000000000000000e+02	7.742189999999999814e-05
4.620000000000000000e+02	6.288830000000000570e-05
4.630000000000000000e+02	5.230840000000000218e-05
4.640000000000000000e+02	5.190199999999999875e-05
4.650000000000000000e+02	6.424190000000000575e-05
4.660000000000000000e+02	7.096140000000000130e-05
4.670000000000000000e+02	6.841159999999999396e-05
4.680000000000000000e+02	6.292000000000000067e-05
4.690000000000000000e+02	5.767350000000000270e-05
4.700000000000000000e+02	5.335000000000000251e-05
4.710000000000000000e+02	5.296070000000000270e-05
4.720000000000000000e+02	5.462850000000000052e-05
4.730000000000000000e+02	5.284860000000000084e-05
4.740000000000000000e+02	5.255840000000000148e-05
4.750000000000000000e+02	5.336820000000000176e-05
4.760000000000000000e+02	5.000139999999999869e-05
4.770000000000000000e+02	3.768140000000000145e-05
4.780000000000000000e+02	3.427650000000000293e-05
4.790000000000000000e+02	3.986310000000000125e-05
4.800000000000000000e+02	4.951529999999999669e-05
4.810000000000000000e+02	5.056669999999999817e-05
4.820000000000000000e+02	4.524819999999999819e-05
4.830000000000000000e+02	3.958919999999999697e-05
4.840000000000000000e+02	3.587750000000000336e-05
4.850000000000000000e+02	3.431310000000000187e-05
4.860000000000000000e+02	3.773110000000000201e-05
4.870000000000000000e+02	4.470729999999999800e-05
4.880000000000000000e+02	5.077160000000000023e-05
4.890000000000000000e+02	5.468090000000000022e-05
4.900000000000000000e+02	4.835439999999999904e-05
4.910000000000000000e+02	4.620659999999999904e-05
4.920000000000000000e+02	4.447019999999999988e-05
4.930000000000000000e+02	4.577659999999999808e-05
4.940000000000000000e+02	4.667669999999999984e-05
4.950000000000000000e+02	4.211449999999999802e-05
4.960000000000000000e+02	3.827599999999999742e-05
4.970000000000000000e+02	3.711570000000000109e-05
4.980000000000000000e+02	3.381389999999999824e-05
4.990000000000000000e+02	2.757410000000000083e-05
5.000000000000000000e+02	2.582859999999999865e-05
5.010000000000000000e+02	3.199450000000000004e-05
5.020000000000000000e+02	4.108760000000000282e-05
5.030000000000000000e+02	4.681859999999999928e-05
5.040000000000000000e+02	4.306500000000000188e-05
5.050000000000000000e+02	4.284739999999999908e-05
5.060000000000000000e+02	3.597630000000000315e-05
5.070000000000000000e+02	2.946759999999999888e-05
5.080000000000000000e+02	2.484729999999999841e-05
5.090000000000000000e+02	2.381760000000000046e-05
5.100000000000000000e+02	2.423869999999999885e-05
5.110000000000000000e+02	2.281119999999999939e-05
5.120000000000000000e+02	2.144290000000000098e-05
5.130000000000000000e+02	2.080160000000000087e-05
5.140000000000000000e+02	2.224800000000000112e-05
5.150000000000000000e+02	2.157740000000000114e-05
5.160000000000000000e+02	2.090480000000000016e-05
5.170000000000000000e+02	2.249749999999999932e-05
5.180000000000000000e+02	2.621689999999999966e-05
5.190000000000000000e+02	2.848100000000000057e-05
5.200000000000000000e+02	3.117489999999999861e-05
5.210000000000000000e+02	3.061990000000000138e-05
5.220000000000000000e+02	2.831720000000000054e-05
5.230000000000000000e+02	2.353899999999999943e-05
5.240000000000000000e+02	2.036519999999999943e-05
5.250000000000000000e+02	2.183710000000000138e-05
5.260000000000000000e+02	2.475590000000000128e-05
5.270000000000000000e+02	2.226119999999999957e-05
5.280000000000000000e+02	1.857889999999999927e-05
5.290000000000000000e+02	2.019400000000000012e-05
5.300000000000000000e+02	2.166489999999999988e-05
5.310000000000000000e+02	2.332439999999999983e-05
5.320000000000000000e+02	2.658510000000000064e-05
5.330000000000000000e+02	3.086009999999999952e-05
5.340000000000000000e+02	3.165069999999999836e-05
5.350000000000000000e+02	2.720300000000000027e-05
5.360000000000000000e+02	2.423620000000000014e-05
5.370000000000000000e+02	2.408050000000000094e-05
5.380000000000000000e+02	2.697079999999999934e-05
5.390000000000000000e+02	2.883810000000000092e-05
5.400000000000000000e+02	3.019750000000000014e-05
5.410000000000000000e+02	2.975910000000000108e-05
5.420000000000000000e+02	2.596280000000000153e-05
5.430000000000000000e+02	2.491630000000000063e-05
5.440000000000000000e+02	2.861289999999999840e-05
5.450000000000000000e+02	3.358980000000000152e-05
5.460000000000000000e+02	3.284840000000000215e-05
5.470000000000000000e+02	3.111059999999999992e-05
5.480000000000000000e+02	3.362950000000000048e-05
5.490000000000000000e+02	3.451609999999999975e-05
5.500000000000000000e+02	2.906109999999999862e-05
5.510000000000000000e+02	2.393009999999999980e-05
5.520000000000000000e+02	1.965569999999999885e-05
5.530000000000000000e+02	2.375930000000000137e-05
5.540000000000000000e+02	2.502590000000000039e-05
5.550000000000000000e+02	2.875010000000000109e-05
5.560000000000000000e+02	3.139719999999999816e-05
5.570000000000000000e+02	3.152099999999999856e-05
5.580000000000000000e+02	3.635630000000000290e-05
5.590000000000000000e+02	4.465980000000000226e-05
5.600000000000000000e+02	4.311269999999999805e-05
5.610000000000000000e+02	3.518170000000000233e-05
5.620000000000000000e+02	3.024189999999999924e-05
5.630000000000000000e+02	3.033769999999999924e-05
5.640000000000000000e+02	3.783920000000000187e-05
5.650000000000000000e+02	4.838940000000000125e-05
5.660000000000000000e+02	5.696500000000000093e-05
5.670000000000000000e+02	6.472179999999999416e-05
5.680000000000000000e+02	7.060409999999999711e-05
5.690000000000000000e+02	6.843639999999999413e-05
5.700000000000000000e+02	5.872189999999999761e-05
5.710000000000000000e+02	5.309439999999999771e-05
5.720000000000000000e+02	5.494990000000000052e-05
5.730000000000000000e+02	5.653910000000000218e-05
5.740000000000000000e+02	5.157679999999999719e-05
5.750000000000000000e+02	4.483840000000000086e-05
5.760000000000000000e+02	4.450120000000000009e-05
5.770000000000000000e+02	5.075579999999999946e-05
5.780000000000000000e+02	5.815719999999999944e-05
5.790000000000000000e+02	6.483040000000000189e-05
5.800000000000000000e+02	7.232559999999999749e-05
5.810000000000000000e+02	7.294459999999999952e-05
5.820000000000000000e+02	6.447300000000000426e-05
5.830000000000000000e+02	6.439789999999999545e-05
5.840000000000000000e+02	6.878760000000000527e-05
5.850000000000000000e+02	6.472290000000000335e-05
5.860000000000000000e+02	6.514489999999999355e-05
5.870000000000000000e+02	7.371869999999999606e-05
5.880000000000000000e+02	7.278540000000000281e-05
5.890000000000000000e+02	6.646579999999999643e-05
5.900000000000000000e+02	5.932660000000000217e-05
5.910000000000000000e+02	5.342849999999999845e-05
5.920000000000000000e+02	4.645450000000000051e-05
5.930000000000000000e+02	4.004109999999999852e-05
5.940000000000000000e+02	3.763709999999999918e-05
5.950000000000000000e+02	3.782509999999999806e-05
5.960000000000000000e+02	4.355860000000000000e-05
5.970000000000000000e+02	5.225979999999999726e-05
5.980000000000000000e+02	4.686729999999999764e-05
5.990000000000000000e+02	3.081120000000000072e-05
6.000000000000000000e+02	2.133600000000000036e-05
6.010000000000000000e+02	2.515389999999999984e-05
