# Supplementary material for: Increasing evidence of mechanical force as a functional regulator in smooth muscle myosin light chain kinase
Source: eLife. 2017 Jul 11;6:e26473. doi: 10.7554/eLife.26473 (PMC5505704; doi:10.7554/eLife.26473)
Supplement: Figure 2—source data 1. — DOI: http://dx.doi.org/10.7554/eLife.26473.005 [file elife-26473-fig2-data1.txt]

contour length (nm)	probability density
0.000000000000000000e+00	0.000000000000000000e+00
1.000000000000000000e+00	0.000000000000000000e+00
2.000000000000000000e+00	0.000000000000000000e+00
3.000000000000000000e+00	0.000000000000000000e+00
4.000000000000000000e+00	0.000000000000000000e+00
5.000000000000000000e+00	0.000000000000000000e+00
6.000000000000000000e+00	0.000000000000000000e+00
7.000000000000000000e+00	0.000000000000000000e+00
8.000000000000000000e+00	0.000000000000000000e+00
9.000000000000000000e+00	0.000000000000000000e+00
1.000000000000000000e+01	0.000000000000000000e+00
1.100000000000000000e+01	0.000000000000000000e+00
1.200000000000000000e+01	0.000000000000000000e+00
1.300000000000000000e+01	0.000000000000000000e+00
1.400000000000000000e+01	0.000000000000000000e+00
1.500000000000000000e+01	0.000000000000000000e+00
1.600000000000000000e+01	2.446929999999999878e-48
1.700000000000000000e+01	1.368190000000000039e-42
1.800000000000000000e+01	2.815089999999999878e-37
1.900000000000000000e+01	2.131809999999999897e-32
2.000000000000000000e+01	5.943729999999999969e-28
2.100000000000000000e+01	5.223279999999999714e-21
2.200000000000000000e+01	8.765049999999999440e-18
2.300000000000000000e+01	5.468639999999999657e-15
2.400000000000000000e+01	1.274509999999999989e-12
2.500000000000000000e+01	1.118759999999999971e-10
2.600000000000000000e+01	3.758700000000000266e-09
2.700000000000000000e+01	4.994050000000000306e-08
2.800000000000000000e+01	2.800759999999999994e-07
2.900000000000000000e+01	7.460159999999999484e-07
3.000000000000000000e+01	1.151729999999999898e-06
3.100000000000000000e+01	1.440570000000000041e-06
3.200000000000000000e+01	1.937189999999999998e-06
3.300000000000000000e+01	2.559170000000000012e-06
3.400000000000000000e+01	3.000959999999999894e-06
3.500000000000000000e+01	3.169510000000000169e-06
3.600000000000000000e+01	3.471799999999999946e-06
3.700000000000000000e+01	3.756509999999999801e-06
3.800000000000000000e+01	3.281910000000000143e-06
3.900000000000000000e+01	2.458110000000000085e-06
4.000000000000000000e+01	2.168810000000000162e-06
4.100000000000000000e+01	2.268230000000000135e-06
4.200000000000000000e+01	2.161430000000000158e-06
4.300000000000000000e+01	2.309199999999999846e-06
4.400000000000000000e+01	3.222109999999999886e-06
4.500000000000000000e+01	4.009189999999999811e-06
4.600000000000000000e+01	4.302130000000000262e-06
4.700000000000000000e+01	3.933350000000000211e-06
4.800000000000000000e+01	3.412400000000000142e-06
4.900000000000000000e+01	3.824410000000000031e-06
5.000000000000000000e+01	4.410220000000000272e-06
5.100000000000000000e+01	4.792999999999999680e-06
5.200000000000000000e+01	5.548040000000000332e-06
5.300000000000000000e+01	6.325509999999999683e-06
5.400000000000000000e+01	7.585630000000000249e-06
5.500000000000000000e+01	9.005799999999999393e-06
5.600000000000000000e+01	1.146979999999999986e-05
5.700000000000000000e+01	1.504490000000000058e-05
5.800000000000000000e+01	1.774789999999999994e-05
5.900000000000000000e+01	2.034469999999999852e-05
6.000000000000000000e+01	2.320260000000000042e-05
6.100000000000000000e+01	2.509369999999999998e-05
6.200000000000000000e+01	2.768510000000000027e-05
6.300000000000000000e+01	2.906619999999999964e-05
6.400000000000000000e+01	2.868700000000000164e-05
6.500000000000000000e+01	3.042879999999999909e-05
6.600000000000000000e+01	3.454939999999999823e-05
6.700000000000000000e+01	3.947690000000000145e-05
6.800000000000000000e+01	4.444930000000000148e-05
6.900000000000000000e+01	4.865149999999999998e-05
7.000000000000000000e+01	5.460410000000000123e-05
7.100000000000000000e+01	5.932290000000000084e-05
7.200000000000000000e+01	6.024480000000000297e-05
7.300000000000000000e+01	6.086880000000000242e-05
7.400000000000000000e+01	6.381209999999999845e-05
7.500000000000000000e+01	6.759030000000000235e-05
7.600000000000000000e+01	7.345130000000000604e-05
7.700000000000000000e+01	8.111660000000000192e-05
7.800000000000000000e+01	8.618179999999999537e-05
7.900000000000000000e+01	8.964720000000000457e-05
8.000000000000000000e+01	9.102930000000000613e-05
8.100000000000000000e+01	9.461540000000000217e-05
8.200000000000000000e+01	1.025650000000000048e-04
8.300000000000000000e+01	1.066709999999999956e-04
8.400000000000000000e+01	1.036729999999999949e-04
8.500000000000000000e+01	9.837360000000000288e-05
8.600000000000000000e+01	9.681709999999999839e-05
8.700000000000000000e+01	9.853429999999999611e-05
8.800000000000000000e+01	1.008100000000000055e-04
8.900000000000000000e+01	1.054690000000000027e-04
9.000000000000000000e+01	1.135280000000000013e-04
9.100000000000000000e+01	1.245110000000000010e-04
9.200000000000000000e+01	1.380770000000000131e-04
9.300000000000000000e+01	1.492820000000000117e-04
9.400000000000000000e+01	1.548219999999999891e-04
9.500000000000000000e+01	1.578449999999999905e-04
9.600000000000000000e+01	1.591759999999999952e-04
9.700000000000000000e+01	1.605009999999999868e-04
9.800000000000000000e+01	1.671339999999999892e-04
9.900000000000000000e+01	1.769960000000000110e-04
1.000000000000000000e+02	1.902739999999999878e-04
1.010000000000000000e+02	2.061300000000000068e-04
1.020000000000000000e+02	2.205200000000000096e-04
1.030000000000000000e+02	2.378939999999999961e-04
1.040000000000000000e+02	2.580500000000000111e-04
1.050000000000000000e+02	2.788089999999999796e-04
1.060000000000000000e+02	2.987430000000000229e-04
1.070000000000000000e+02	3.124450000000000079e-04
1.080000000000000000e+02	3.126080000000000265e-04
1.090000000000000000e+02	3.078700000000000186e-04
1.100000000000000000e+02	3.088869999999999854e-04
1.110000000000000000e+02	3.108839999999999867e-04
1.120000000000000000e+02	3.135950000000000087e-04
1.130000000000000000e+02	3.191140000000000079e-04
1.140000000000000000e+02	3.291549999999999749e-04
1.150000000000000000e+02	3.390749999999999884e-04
1.160000000000000000e+02	3.494479999999999787e-04
1.170000000000000000e+02	3.617580000000000014e-04
1.180000000000000000e+02	3.808710000000000199e-04
1.190000000000000000e+02	3.955659999999999732e-04
1.200000000000000000e+02	3.955149999999999833e-04
1.210000000000000000e+02	3.911310000000000199e-04
1.220000000000000000e+02	3.925840000000000211e-04
1.230000000000000000e+02	4.072580000000000232e-04
1.240000000000000000e+02	4.240180000000000186e-04
1.250000000000000000e+02	4.357189999999999935e-04
1.260000000000000000e+02	4.512189999999999908e-04
1.270000000000000000e+02	4.701050000000000129e-04
1.280000000000000000e+02	4.886180000000000167e-04
1.290000000000000000e+02	5.091800000000000275e-04
1.300000000000000000e+02	5.364239999999999720e-04
1.310000000000000000e+02	5.626620000000000146e-04
1.320000000000000000e+02	5.745070000000000341e-04
1.330000000000000000e+02	5.814079999999999466e-04
1.340000000000000000e+02	6.096199999999999536e-04
1.350000000000000000e+02	6.531240000000000439e-04
1.360000000000000000e+02	6.918140000000000140e-04
1.370000000000000000e+02	7.147180000000000373e-04
1.380000000000000000e+02	7.266780000000000244e-04
1.390000000000000000e+02	7.429280000000000128e-04
1.400000000000000000e+02	7.660110000000000356e-04
1.410000000000000000e+02	7.980949999999999676e-04
1.420000000000000000e+02	8.341930000000000005e-04
1.430000000000000000e+02	8.644069999999999792e-04
1.440000000000000000e+02	8.775060000000000108e-04
1.450000000000000000e+02	8.763510000000000397e-04
1.460000000000000000e+02	8.861490000000000295e-04
1.470000000000000000e+02	9.128299999999999999e-04
1.480000000000000000e+02	9.446559999999999896e-04
1.490000000000000000e+02	9.835149999999999101e-04
1.500000000000000000e+02	1.036610000000000092e-03
1.510000000000000000e+02	1.085510000000000034e-03
1.520000000000000000e+02	1.129699999999999975e-03
1.530000000000000000e+02	1.179609999999999990e-03
1.540000000000000000e+02	1.246839999999999928e-03
1.550000000000000000e+02	1.319070000000000095e-03
1.560000000000000000e+02	1.386730000000000081e-03
1.570000000000000000e+02	1.461260000000000033e-03
1.580000000000000000e+02	1.520730000000000085e-03
1.590000000000000000e+02	1.574309999999999989e-03
1.600000000000000000e+02	1.655790000000000083e-03
1.610000000000000000e+02	1.750309999999999930e-03
1.620000000000000000e+02	1.849219999999999944e-03
1.630000000000000000e+02	1.937389999999999989e-03
1.640000000000000000e+02	2.006060000000000048e-03
1.650000000000000000e+02	2.079600000000000025e-03
1.660000000000000000e+02	2.160309999999999921e-03
1.670000000000000000e+02	2.246029999999999988e-03
1.680000000000000000e+02	2.322820000000000180e-03
1.690000000000000000e+02	2.380039999999999933e-03
1.700000000000000000e+02	2.417970000000000189e-03
1.710000000000000000e+02	2.454860000000000115e-03
1.720000000000000000e+02	2.479850000000000023e-03
1.730000000000000000e+02	2.472629999999999967e-03
1.740000000000000000e+02	2.476460000000000206e-03
1.750000000000000000e+02	2.514300000000000129e-03
1.760000000000000000e+02	2.557520000000000193e-03
1.770000000000000000e+02	2.601029999999999835e-03
1.780000000000000000e+02	2.644189999999999822e-03
1.790000000000000000e+02	2.704240000000000116e-03
1.800000000000000000e+02	2.817389999999999912e-03
1.810000000000000000e+02	2.957539999999999822e-03
1.820000000000000000e+02	3.102670000000000081e-03
1.830000000000000000e+02	3.281599999999999968e-03
1.840000000000000000e+02	3.500169999999999931e-03
1.850000000000000000e+02	3.748730000000000031e-03
1.860000000000000000e+02	4.049160000000000433e-03
1.870000000000000000e+02	4.434020000000000322e-03
1.880000000000000000e+02	4.906680000000000069e-03
1.890000000000000000e+02	5.441449999999999586e-03
1.900000000000000000e+02	5.974779999999999848e-03
1.910000000000000000e+02	6.416680000000000127e-03
1.920000000000000000e+02	6.708239999999999863e-03
1.930000000000000000e+02	6.753130000000000417e-03
1.940000000000000000e+02	6.471509999999999763e-03
1.950000000000000000e+02	5.926230000000000213e-03
1.960000000000000000e+02	5.255300000000000075e-03
1.970000000000000000e+02	4.590570000000000414e-03
1.980000000000000000e+02	4.022610000000000248e-03
1.990000000000000000e+02	3.576779999999999890e-03
2.000000000000000000e+02	3.210090000000000079e-03
2.010000000000000000e+02	2.912469999999999903e-03
2.020000000000000000e+02	2.713539999999999962e-03
2.030000000000000000e+02	2.598870000000000086e-03
2.040000000000000000e+02	2.540590000000000123e-03
2.050000000000000000e+02	2.499579999999999944e-03
2.060000000000000000e+02	2.457149999999999959e-03
2.070000000000000000e+02	2.426999999999999904e-03
2.080000000000000000e+02	2.432929999999999815e-03
2.090000000000000000e+02	2.460060000000000024e-03
2.100000000000000000e+02	2.481160000000000049e-03
2.110000000000000000e+02	2.528120000000000020e-03
2.120000000000000000e+02	2.617379999999999880e-03
2.130000000000000000e+02	2.706319999999999906e-03
2.140000000000000000e+02	2.788469999999999924e-03
2.150000000000000000e+02	2.865790000000000004e-03
2.160000000000000000e+02	2.957759999999999816e-03
2.170000000000000000e+02	3.085849999999999791e-03
2.180000000000000000e+02	3.263250000000000092e-03
2.190000000000000000e+02	3.518569999999999944e-03
2.200000000000000000e+02	3.795170000000000054e-03
2.210000000000000000e+02	4.031859999999999958e-03
2.220000000000000000e+02	4.255179999999999900e-03
2.230000000000000000e+02	4.430110000000000124e-03
2.240000000000000000e+02	4.487009999999999610e-03
2.250000000000000000e+02	4.400969999999999709e-03
2.260000000000000000e+02	4.157049999999999808e-03
2.270000000000000000e+02	3.815110000000000029e-03
2.280000000000000000e+02	3.483870000000000022e-03
2.290000000000000000e+02	3.193189999999999831e-03
2.300000000000000000e+02	2.910779999999999965e-03
2.310000000000000000e+02	2.652079999999999802e-03
2.320000000000000000e+02	2.446990000000000016e-03
2.330000000000000000e+02	2.296729999999999865e-03
2.340000000000000000e+02	2.169669999999999845e-03
2.350000000000000000e+02	2.065330000000000204e-03
2.360000000000000000e+02	1.987689999999999856e-03
2.370000000000000000e+02	1.923309999999999907e-03
2.380000000000000000e+02	1.859140000000000011e-03
2.390000000000000000e+02	1.781639999999999916e-03
2.400000000000000000e+02	1.717559999999999920e-03
2.410000000000000000e+02	1.693620000000000065e-03
2.420000000000000000e+02	1.682780000000000040e-03
2.430000000000000000e+02	1.666570000000000031e-03
2.440000000000000000e+02	1.659789999999999963e-03
2.450000000000000000e+02	1.664040000000000094e-03
2.460000000000000000e+02	1.669029999999999949e-03
2.470000000000000000e+02	1.674200000000000037e-03
2.480000000000000000e+02	1.689359999999999994e-03
2.490000000000000000e+02	1.728549999999999922e-03
2.500000000000000000e+02	1.789760000000000049e-03
2.510000000000000000e+02	1.861060000000000101e-03
2.520000000000000000e+02	1.948290000000000091e-03
2.530000000000000000e+02	2.053769999999999901e-03
2.540000000000000000e+02	2.164689999999999930e-03
2.550000000000000000e+02	2.234760000000000132e-03
2.560000000000000000e+02	2.271839999999999797e-03
2.570000000000000000e+02	2.306610000000000171e-03
2.580000000000000000e+02	2.338659999999999784e-03
2.590000000000000000e+02	2.376740000000000016e-03
2.600000000000000000e+02	2.407190000000000024e-03
2.610000000000000000e+02	2.420359999999999873e-03
2.620000000000000000e+02	2.448029999999999911e-03
2.630000000000000000e+02	2.500549999999999821e-03
2.640000000000000000e+02	2.550370000000000154e-03
2.650000000000000000e+02	2.587260000000000081e-03
2.660000000000000000e+02	2.621909999999999866e-03
2.670000000000000000e+02	2.684610000000000034e-03
2.680000000000000000e+02	2.767749999999999811e-03
2.690000000000000000e+02	2.832390000000000168e-03
2.700000000000000000e+02	2.903590000000000164e-03
2.710000000000000000e+02	3.033039999999999868e-03
2.720000000000000000e+02	3.184960000000000135e-03
2.730000000000000000e+02	3.320309999999999928e-03
2.740000000000000000e+02	3.494839999999999926e-03
2.750000000000000000e+02	3.757710000000000043e-03
2.760000000000000000e+02	4.086320000000000056e-03
2.770000000000000000e+02	4.471799999999999733e-03
2.780000000000000000e+02	4.997139999999999742e-03
2.790000000000000000e+02	5.843680000000000402e-03
2.800000000000000000e+02	7.238089999999999975e-03
2.810000000000000000e+02	9.276869999999999561e-03
2.820000000000000000e+02	1.167759999999999979e-02
2.830000000000000000e+02	1.383150000000000004e-02
2.840000000000000000e+02	1.493000000000000056e-02
2.850000000000000000e+02	1.458500000000000074e-02
2.860000000000000000e+02	1.318719999999999962e-02
2.870000000000000000e+02	1.146130000000000065e-02
2.880000000000000000e+02	9.934339999999999837e-03
2.890000000000000000e+02	8.662430000000000477e-03
2.900000000000000000e+02	7.612070000000000294e-03
2.910000000000000000e+02	6.817100000000000416e-03
2.920000000000000000e+02	6.210939999999999864e-03
2.930000000000000000e+02	5.736060000000000290e-03
2.940000000000000000e+02	5.374720000000000365e-03
2.950000000000000000e+02	5.070650000000000331e-03
2.960000000000000000e+02	4.761330000000000250e-03
2.970000000000000000e+02	4.449540000000000092e-03
2.980000000000000000e+02	4.212180000000000264e-03
2.990000000000000000e+02	4.076920000000000370e-03
3.000000000000000000e+02	3.985520000000000208e-03
3.010000000000000000e+02	3.879389999999999922e-03
3.020000000000000000e+02	3.751130000000000089e-03
3.030000000000000000e+02	3.657640000000000197e-03
3.040000000000000000e+02	3.663050000000000160e-03
3.050000000000000000e+02	3.769259999999999972e-03
3.060000000000000000e+02	3.941840000000000274e-03
3.070000000000000000e+02	4.180670000000000046e-03
3.080000000000000000e+02	4.595890000000000045e-03
3.090000000000000000e+02	5.376490000000000262e-03
3.100000000000000000e+02	6.767800000000000031e-03
3.110000000000000000e+02	9.276080000000000783e-03
3.120000000000000000e+02	1.351450000000000047e-02
3.130000000000000000e+02	1.897079999999999947e-02
3.140000000000000000e+02	2.318560000000000065e-02
3.150000000000000000e+02	2.372729999999999978e-02
3.160000000000000000e+02	2.086870000000000044e-02
3.170000000000000000e+02	1.684429999999999955e-02
3.180000000000000000e+02	1.335420000000000010e-02
3.190000000000000000e+02	1.074999999999999914e-02
3.200000000000000000e+02	8.964279999999999818e-03
3.210000000000000000e+02	7.693870000000000223e-03
3.220000000000000000e+02	6.692309999999999925e-03
3.230000000000000000e+02	5.899340000000000313e-03
3.240000000000000000e+02	5.243020000000000146e-03
3.250000000000000000e+02	4.705820000000000315e-03
3.260000000000000000e+02	4.298780000000000309e-03
3.270000000000000000e+02	3.928169999999999926e-03
3.280000000000000000e+02	3.544439999999999830e-03
3.290000000000000000e+02	3.202179999999999783e-03
3.300000000000000000e+02	2.940930000000000020e-03
3.310000000000000000e+02	2.713940000000000189e-03
3.320000000000000000e+02	2.501970000000000062e-03
3.330000000000000000e+02	2.319770000000000078e-03
3.340000000000000000e+02	2.167029999999999911e-03
3.350000000000000000e+02	2.024460000000000062e-03
3.360000000000000000e+02	1.911780000000000077e-03
3.370000000000000000e+02	1.854579999999999987e-03
3.380000000000000000e+02	1.845169999999999927e-03
3.390000000000000000e+02	1.986130000000000013e-03
3.400000000000000000e+02	2.499390000000000205e-03
3.410000000000000000e+02	3.554719999999999928e-03
3.420000000000000000e+02	4.983330000000000225e-03
3.430000000000000000e+02	6.059130000000000245e-03
3.440000000000000000e+02	5.990620000000000320e-03
3.450000000000000000e+02	4.885930000000000134e-03
3.460000000000000000e+02	3.618849999999999845e-03
3.470000000000000000e+02	2.614120000000000159e-03
3.480000000000000000e+02	2.007319999999999938e-03
3.490000000000000000e+02	1.661249999999999966e-03
3.500000000000000000e+02	1.432799999999999916e-03
3.510000000000000000e+02	1.278920000000000013e-03
3.520000000000000000e+02	1.170639999999999918e-03
3.530000000000000000e+02	1.097600000000000008e-03
3.540000000000000000e+02	1.064829999999999900e-03
3.550000000000000000e+02	1.058499999999999979e-03
3.560000000000000000e+02	1.050680000000000017e-03
3.570000000000000000e+02	1.028180000000000066e-03
3.580000000000000000e+02	1.007169999999999940e-03
3.590000000000000000e+02	9.991270000000000446e-04
3.600000000000000000e+02	1.008970000000000092e-03
3.610000000000000000e+02	1.023859999999999918e-03
3.620000000000000000e+02	1.010870000000000084e-03
3.630000000000000000e+02	1.002410000000000020e-03
3.640000000000000000e+02	1.029610000000000030e-03
3.650000000000000000e+02	1.090720000000000101e-03
3.660000000000000000e+02	1.165170000000000095e-03
3.670000000000000000e+02	1.252309999999999968e-03
3.680000000000000000e+02	1.415409999999999975e-03
3.690000000000000000e+02	1.717699999999999956e-03
3.700000000000000000e+02	2.173099999999999858e-03
3.710000000000000000e+02	2.663800000000000022e-03
3.720000000000000000e+02	3.025200000000000024e-03
3.730000000000000000e+02	3.135329999999999975e-03
3.740000000000000000e+02	3.066759999999999972e-03
3.750000000000000000e+02	2.851170000000000093e-03
3.760000000000000000e+02	2.607809999999999902e-03
3.770000000000000000e+02	2.394920000000000035e-03
3.780000000000000000e+02	2.182050000000000049e-03
3.790000000000000000e+02	1.984249999999999903e-03
3.800000000000000000e+02	1.836200000000000072e-03
3.810000000000000000e+02	1.726820000000000004e-03
3.820000000000000000e+02	1.638970000000000010e-03
3.830000000000000000e+02	1.537029999999999993e-03
3.840000000000000000e+02	1.445319999999999938e-03
3.850000000000000000e+02	1.398249999999999970e-03
3.860000000000000000e+02	1.345690000000000081e-03
3.870000000000000000e+02	1.269259999999999920e-03
3.880000000000000000e+02	1.191709999999999905e-03
3.890000000000000000e+02	1.120289999999999914e-03
3.900000000000000000e+02	1.062280000000000082e-03
3.910000000000000000e+02	1.016329999999999968e-03
3.920000000000000000e+02	9.692410000000000261e-04
3.930000000000000000e+02	9.253520000000000538e-04
3.940000000000000000e+02	8.866489999999999875e-04
3.950000000000000000e+02	8.479709999999999895e-04
3.960000000000000000e+02	8.112840000000000069e-04
3.970000000000000000e+02	7.944949999999999886e-04
3.980000000000000000e+02	7.843109999999999925e-04
3.990000000000000000e+02	7.753330000000000118e-04
4.000000000000000000e+02	7.738439999999999859e-04
4.010000000000000000e+02	7.597110000000000451e-04
4.020000000000000000e+02	7.263080000000000534e-04
4.030000000000000000e+02	6.985140000000000142e-04
4.040000000000000000e+02	7.027129999999999922e-04
4.050000000000000000e+02	7.075529999999999797e-04
4.060000000000000000e+02	7.021869999999999501e-04
4.070000000000000000e+02	6.825940000000000176e-04
4.080000000000000000e+02	6.566570000000000523e-04
4.090000000000000000e+02	6.333110000000000085e-04
4.100000000000000000e+02	6.053280000000000292e-04
4.110000000000000000e+02	5.865339999999999920e-04
4.120000000000000000e+02	5.693309999999999604e-04
4.130000000000000000e+02	5.416919999999999765e-04
4.140000000000000000e+02	5.288349999999999605e-04
4.150000000000000000e+02	5.248499999999999910e-04
4.160000000000000000e+02	5.043890000000000526e-04
4.170000000000000000e+02	4.689520000000000190e-04
4.180000000000000000e+02	4.439259999999999777e-04
4.190000000000000000e+02	4.290060000000000054e-04
4.200000000000000000e+02	4.050230000000000150e-04
4.210000000000000000e+02	3.883700000000000238e-04
4.220000000000000000e+02	3.794129999999999942e-04
4.230000000000000000e+02	3.737999999999999786e-04
4.240000000000000000e+02	3.604279999999999854e-04
4.250000000000000000e+02	3.429379999999999885e-04
4.260000000000000000e+02	3.264280000000000263e-04
4.270000000000000000e+02	3.149019999999999879e-04
4.280000000000000000e+02	3.058870000000000209e-04
4.290000000000000000e+02	2.983749999999999749e-04
4.300000000000000000e+02	2.787129999999999859e-04
4.310000000000000000e+02	2.497450000000000017e-04
4.320000000000000000e+02	2.345720000000000032e-04
4.330000000000000000e+02	2.262549999999999945e-04
4.340000000000000000e+02	2.286149999999999923e-04
4.350000000000000000e+02	2.296029999999999903e-04
4.360000000000000000e+02	2.234020000000000135e-04
4.370000000000000000e+02	2.103460000000000084e-04
4.380000000000000000e+02	1.923440000000000002e-04
4.390000000000000000e+02	1.837719999999999881e-04
4.400000000000000000e+02	1.864769999999999969e-04
4.410000000000000000e+02	1.844690000000000121e-04
4.420000000000000000e+02	1.691979999999999884e-04
4.430000000000000000e+02	1.515160000000000042e-04
4.440000000000000000e+02	1.429489999999999895e-04
4.450000000000000000e+02	1.426900000000000043e-04
4.460000000000000000e+02	1.420530000000000035e-04
4.470000000000000000e+02	1.383570000000000036e-04
4.480000000000000000e+02	1.277240000000000124e-04
4.490000000000000000e+02	1.159880000000000015e-04
4.500000000000000000e+02	1.110450000000000049e-04
4.510000000000000000e+02	1.073000000000000061e-04
4.520000000000000000e+02	1.095569999999999948e-04
4.530000000000000000e+02	1.059249999999999997e-04
4.540000000000000000e+02	1.004260000000000038e-04
4.550000000000000000e+02	1.024439999999999970e-04
4.560000000000000000e+02	9.954399999999999425e-05
4.570000000000000000e+02	8.747820000000000552e-05
4.580000000000000000e+02	7.879409999999999832e-05
4.590000000000000000e+02	8.147449999999999387e-05
4.600000000000000000e+02	8.283640000000000534e-05
4.610000000000000000e+02	7.721609999999999412e-05
4.620000000000000000e+02	6.943009999999999785e-05
4.630000000000000000e+02	6.336230000000000150e-05
4.640000000000000000e+02	5.884450000000000216e-05
4.650000000000000000e+02	5.814119999999999824e-05
4.660000000000000000e+02	6.001250000000000182e-05
4.670000000000000000e+02	5.926559999999999717e-05
4.680000000000000000e+02	5.451450000000000127e-05
4.690000000000000000e+02	5.177300000000000050e-05
4.700000000000000000e+02	5.250520000000000003e-05
4.710000000000000000e+02	5.189299999999999935e-05
4.720000000000000000e+02	5.170339999999999696e-05
4.730000000000000000e+02	5.125690000000000048e-05
4.740000000000000000e+02	4.928489999999999971e-05
4.750000000000000000e+02	4.902459999999999815e-05
4.760000000000000000e+02	5.115389999999999824e-05
4.770000000000000000e+02	5.002009999999999904e-05
4.780000000000000000e+02	4.742629999999999687e-05
4.790000000000000000e+02	4.635300000000000157e-05
4.800000000000000000e+02	4.247400000000000025e-05
4.810000000000000000e+02	3.836720000000000088e-05
4.820000000000000000e+02	3.526780000000000138e-05
4.830000000000000000e+02	3.432399999999999866e-05
4.840000000000000000e+02	3.574159999999999675e-05
4.850000000000000000e+02	3.508930000000000301e-05
4.860000000000000000e+02	3.070660000000000175e-05
4.870000000000000000e+02	2.754040000000000147e-05
4.880000000000000000e+02	2.822539999999999915e-05
4.890000000000000000e+02	3.059939999999999709e-05
4.900000000000000000e+02	2.974780000000000002e-05
4.910000000000000000e+02	2.601050000000000109e-05
4.920000000000000000e+02	2.424219999999999975e-05
4.930000000000000000e+02	2.586700000000000154e-05
4.940000000000000000e+02	2.786930000000000098e-05
4.950000000000000000e+02	2.872230000000000112e-05
4.960000000000000000e+02	2.569889999999999886e-05
4.970000000000000000e+02	2.175759999999999985e-05
4.980000000000000000e+02	2.018960000000000063e-05
4.990000000000000000e+02	1.796120000000000008e-05
5.000000000000000000e+02	1.754359999999999920e-05
5.010000000000000000e+02	1.911770000000000163e-05
5.020000000000000000e+02	2.054520000000000109e-05
5.030000000000000000e+02	2.114280000000000025e-05
5.040000000000000000e+02	2.125809999999999896e-05
5.050000000000000000e+02	2.066619999999999875e-05
5.060000000000000000e+02	1.775959999999999849e-05
5.070000000000000000e+02	1.665590000000000091e-05
5.080000000000000000e+02	1.873270000000000108e-05
5.090000000000000000e+02	1.917020000000000155e-05
5.100000000000000000e+02	1.784519999999999984e-05
5.110000000000000000e+02	1.570309999999999878e-05
5.120000000000000000e+02	1.331190000000000040e-05
5.130000000000000000e+02	1.259800000000000034e-05
5.140000000000000000e+02	1.378599999999999981e-05
5.150000000000000000e+02	1.576819999999999923e-05
5.160000000000000000e+02	1.652280000000000044e-05
5.170000000000000000e+02	1.333229999999999939e-05
5.180000000000000000e+02	1.182990000000000002e-05
5.190000000000000000e+02	1.228680000000000068e-05
5.200000000000000000e+02	1.325729999999999926e-05
5.210000000000000000e+02	1.104980000000000049e-05
5.220000000000000000e+02	9.757169999999999960e-06
5.230000000000000000e+02	7.386740000000000194e-06
5.240000000000000000e+02	7.076059999999999638e-06
5.250000000000000000e+02	6.247360000000000271e-06
5.260000000000000000e+02	5.122539999999999917e-06
5.270000000000000000e+02	7.256890000000000073e-06
5.280000000000000000e+02	8.274890000000000321e-06
5.290000000000000000e+02	8.291739999999999999e-06
5.300000000000000000e+02	7.525079999999999618e-06
5.310000000000000000e+02	6.007039999999999664e-06
5.320000000000000000e+02	3.863220000000000258e-06
5.330000000000000000e+02	4.891089999999999786e-06
5.340000000000000000e+02	5.253920000000000343e-06
5.350000000000000000e+02	5.075150000000000020e-06
5.360000000000000000e+02	4.180619999999999963e-06
5.370000000000000000e+02	4.986209999999999648e-06
5.380000000000000000e+02	4.814059999999999950e-06
5.390000000000000000e+02	3.434619999999999821e-06
5.400000000000000000e+02	3.336910000000000040e-06
5.410000000000000000e+02	2.727399999999999925e-06
5.420000000000000000e+02	2.260809999999999874e-06
5.430000000000000000e+02	1.399160000000000043e-06
5.440000000000000000e+02	1.214940000000000052e-06
5.450000000000000000e+02	1.947509999999999841e-06
5.460000000000000000e+02	2.187740000000000081e-06
5.470000000000000000e+02	1.194099999999999926e-06
5.480000000000000000e+02	9.871739999999999695e-07
5.490000000000000000e+02	3.588540000000000183e-07
5.500000000000000000e+02	7.910749999999999550e-08
5.510000000000000000e+02	2.065619999999999937e-07
5.520000000000000000e+02	5.319680000000000159e-07
5.530000000000000000e+02	6.590640000000000311e-07
5.540000000000000000e+02	6.555709999999999614e-07
5.550000000000000000e+02	4.941819999999999977e-07
5.560000000000000000e+02	2.856690000000000151e-07
5.570000000000000000e+02	4.470610000000000087e-07
5.580000000000000000e+02	5.231589999999999533e-07
5.590000000000000000e+02	2.346729999999999997e-07
5.600000000000000000e+02	3.878669999999999883e-08
5.610000000000000000e+02	2.358490000000000197e-09
5.620000000000000000e+02	5.275840000000000105e-11
5.630000000000000000e+02	4.342210000000000135e-13
5.640000000000000000e+02	3.211010000000000244e-14
5.650000000000000000e+02	0.000000000000000000e+00
5.660000000000000000e+02	0.000000000000000000e+00
5.670000000000000000e+02	0.000000000000000000e+00
5.680000000000000000e+02	0.000000000000000000e+00
5.690000000000000000e+02	0.000000000000000000e+00
5.700000000000000000e+02	0.000000000000000000e+00
5.710000000000000000e+02	0.000000000000000000e+00
5.720000000000000000e+02	0.000000000000000000e+00
5.730000000000000000e+02	0.000000000000000000e+00
5.740000000000000000e+02	0.000000000000000000e+00
5.750000000000000000e+02	0.000000000000000000e+00
5.760000000000000000e+02	0.000000000000000000e+00
5.770000000000000000e+02	0.000000000000000000e+00
5.780000000000000000e+02	0.000000000000000000e+00
5.790000000000000000e+02	0.000000000000000000e+00
5.800000000000000000e+02	0.000000000000000000e+00
5.810000000000000000e+02	0.000000000000000000e+00
5.820000000000000000e+02	0.000000000000000000e+00
5.830000000000000000e+02	0.000000000000000000e+00
5.840000000000000000e+02	0.000000000000000000e+00
5.850000000000000000e+02	0.000000000000000000e+00
5.860000000000000000e+02	0.000000000000000000e+00
5.870000000000000000e+02	0.000000000000000000e+00
5.880000000000000000e+02	0.000000000000000000e+00
5.890000000000000000e+02	0.000000000000000000e+00
5.900000000000000000e+02	0.000000000000000000e+00
5.910000000000000000e+02	0.000000000000000000e+00
5.920000000000000000e+02	0.000000000000000000e+00
5.930000000000000000e+02	0.000000000000000000e+00
5.940000000000000000e+02	0.000000000000000000e+00
5.950000000000000000e+02	0.000000000000000000e+00
5.960000000000000000e+02	0.000000000000000000e+00
5.970000000000000000e+02	0.000000000000000000e+00
5.980000000000000000e+02	0.000000000000000000e+00
5.990000000000000000e+02	0.000000000000000000e+00
6.000000000000000000e+02	0.000000000000000000e+00
6.010000000000000000e+02	0.000000000000000000e+00
