# Supplementary material for: Increasing evidence of mechanical force as a functional regulator in smooth muscle myosin light chain kinase
Source: eLife. 2017 Jul 11;6:e26473. doi: 10.7554/eLife.26473 (PMC5505704; doi:10.7554/eLife.26473)
Supplement: Figure 2—source data 2. — DOI: http://dx.doi.org/10.7554/eLife.26473.006 [file elife-26473-fig2-data2.txt]

force (pN)	loading rate (pN/s)
1.484917257683213124e-11	1.116385834642296225e-07
3.308265347729717566e-11	8.991044504585525554e-08
1.991050983871196465e-11	1.098874186406011621e-07
5.426259281275936366e-11	6.079119916192333008e-08
2.014911347517727428e-11	5.512437526774239795e-08
1.202682266231653409e-11	5.610523833953646718e-08
4.040222151099681405e-11	6.241542060545243558e-08
2.350354505900614775e-11	1.136131282745024546e-07
4.853670676320922300e-11	4.816851683651910180e-08
2.511080086503381990e-11	7.666195423002566077e-08
3.333507429950364125e-11	5.654602898211596627e-08
2.326672576832149090e-11	8.908439240325574800e-08
2.357848699763590480e-11	7.415664715122090809e-08
1.859030732860517890e-11	2.978694845066400262e-08
2.363111820372216347e-11	5.789611078526432664e-08
3.237189468620513356e-11	7.699699488796260094e-08
3.390731113875488942e-11	5.713502533348550026e-08
3.155064247935137752e-11	6.036221403197445170e-08
1.743731191899088671e-11	7.581515003420857281e-08
3.771021250967856383e-11	6.650042815470928140e-08
3.417836879432621996e-11	6.867085534770813332e-08
3.396730632984702806e-11	4.422516540152331968e-08
2.960363664903143345e-11	7.208001396790279032e-08
5.767916021001757211e-11	5.601165505914450378e-08
3.604893617021275510e-11	4.631729258889047574e-08
2.576081560283685708e-11	4.499214622304726399e-08
3.944637931523621834e-11	6.185648258761438625e-08
2.609809962560973856e-11	9.055975576809651383e-08
2.108439716312054185e-11	6.042953020134228081e-08
4.414718112996216395e-11	7.485485212574885376e-08
4.318152887774652825e-11	5.893908981272154952e-08
3.539545686881588518e-11	9.776060765408061683e-08
3.255920580098915510e-11	4.092995724331533543e-08
2.933509128041063674e-11	9.738043464725607272e-08
2.108439716312054185e-11	5.681536484363844263e-08
2.332081333543032118e-11	6.618977542964832067e-08
4.706264688152062016e-11	7.487131502243466060e-08
2.861147248176507369e-11	5.981949665617211219e-08
1.921382978723400348e-11	1.194495216335856312e-07
2.972252266215810337e-11	6.428816587496948617e-08
3.237266398335826365e-11	8.305943746573622190e-08
2.794314420803780612e-11	7.153020134228189181e-08
2.017058864663158687e-11	8.654073771127114773e-08
2.212184571078479318e-11	7.953943537999830118e-08
3.722894490477480183e-11	3.399239112992642991e-08
1.890206855791958958e-11	6.805212051977724642e-08
1.983735224586286038e-11	7.864243895473368714e-08
2.451377068557917560e-11	6.463858346422962515e-08
4.315703725418205400e-11	9.748390260663034892e-08
2.981371158392431541e-11	4.794373839782950292e-08
3.194456548709663887e-11	6.983075300961616894e-08
3.112871305947950788e-11	3.897853320283296581e-08
4.844764799031863683e-11	7.201225271182900309e-08
2.014911347517727428e-11	1.373572754533771333e-07
2.157714117296994343e-11	9.262411218023927271e-08
3.937253076468209164e-11	1.233390164033903574e-07
3.811137300055743806e-11	1.399357719756883379e-07
3.022579053686531225e-11	5.379412499526930970e-08
2.170791962174939551e-11	5.957018420676853361e-08
3.058894056352157759e-11	6.750072902267781132e-08
3.449013002364063387e-11	5.659860059974297631e-08
2.939511822436158322e-11	4.276395546251687536e-08
3.610295278819342672e-11	1.653225774505461204e-07
3.431278177785767288e-11	5.362639766955809508e-08
1.484917257683213124e-11	8.877081250892476536e-08
3.354116879403281990e-11	9.381761949473618940e-08
2.950195035460990150e-11	1.096224475224903618e-07
4.189399332639633984e-11	6.693130764293644854e-08
4.168078756377091814e-11	7.538470076488274884e-08
2.143129387430301175e-11	7.072055445125408806e-08
3.261956264775412458e-11	7.654633728402113967e-08
3.518441652919618148e-11	7.352337963554535173e-08
3.939093006125811361e-11	9.049648066763916370e-08
2.654898164056497111e-11	1.350908542882798831e-07
3.093115114545155735e-11	8.090016569159732532e-08
3.071653398609168266e-11	4.442923694392813259e-08
3.824574021249131933e-11	8.874127709420468759e-08
2.170791962174939551e-11	8.207211195202057767e-08
2.530156381550419242e-11	1.370921496780644116e-07
3.447432057630831094e-11	3.176639057410083288e-08
3.529164743235620635e-11	5.596103691393550597e-08
3.501447007014297637e-11	4.088704890785788311e-08
2.838858669027362910e-11	4.646946892191414821e-08
4.213978023667092484e-11	5.597538580274915513e-08
2.216162105622365001e-11	5.296312644853743280e-08
2.622259999399894942e-11	1.039023539271346656e-07
3.999232359028891843e-11	6.962267939559989662e-08
2.652131913246239760e-11	5.781956197116628075e-08
1.516093380614654515e-11	5.157018420676853477e-08
2.203916207427929704e-11	7.395535003529297958e-08
2.607257683215127098e-11	4.671083821219477823e-08
2.700786052009453855e-11	7.938954733685562889e-08
1.952559101654844647e-11	5.499985720405540545e-08
3.755105910735270146e-11	6.210977159163788390e-08
2.420200945626476170e-11	5.865471940596887378e-08
2.709556199883553574e-11	6.415837685774193047e-08
2.763138297872339222e-11	3.638954733685563428e-08
2.442450666206363455e-11	6.063312886988060104e-08
2.979322212437913568e-11	5.086843604036119534e-08
2.646919623276964669e-11	1.285503789863903193e-07
1.765502364066190810e-11	4.203212908753392022e-08
2.919018912529548760e-11	6.983150078537770919e-08
2.357848699763590480e-11	3.920891046694274276e-08
4.353075073613137929e-11	5.799675419823196185e-08
2.252993897771401820e-11	5.955148840632722877e-08
2.482553191489358628e-11	1.260359845780379936e-07
4.759154434898279592e-11	3.023219844240557892e-08
3.214968610645568896e-11	1.101935679000634350e-07
2.700497740264942842e-11	6.292280263442703902e-08
3.473284753085472698e-11	4.776870691214138019e-08
1.956012036594346188e-11	1.145653866329573783e-07
3.579634008754554115e-11	5.588192641420720429e-08
3.808617799187033812e-11	6.361727366945925703e-08
4.010172580393148950e-11	6.298472847084417205e-08
3.285728010423272881e-11	7.067462930952976108e-08
2.698986267763360837e-11	4.585395646708372648e-08
2.431509081824791087e-11	5.870106429816704353e-08
2.856666666666663394e-11	9.435341996287306306e-08
2.513729314420800018e-11	3.797986577181208043e-08
2.233144208037822333e-11	5.999600171355133493e-08
2.389024822695031871e-11	6.761859203198628731e-08
3.792005770854888676e-11	5.176922208901514556e-08
3.446892744888128787e-11	3.210011122911496287e-08
2.420200945626476170e-11	4.861859203198628923e-08
3.012547281323875517e-11	9.663858346422963376e-08
4.010996416224008682e-11	7.207622225295118377e-08
3.240044547837781016e-11	8.388128775189223859e-08
2.709232064226082123e-11	5.415474291354767985e-08
2.326672576832149090e-11	1.280321290875339293e-07
2.242155985852350728e-11	8.849921388860922426e-08
2.513729314420800018e-11	8.371083821219477206e-08
3.386660756501180606e-11	5.435341996287305561e-08
4.564208993489578200e-11	5.345430835650119453e-08
3.511365248226948753e-11	8.983150078537770299e-08
4.784680529144481573e-11	4.819460435848650702e-08
3.160241712859118980e-11	5.845412948154277664e-08
4.529530357753794068e-11	7.066266815593338121e-08
2.948903570696894705e-11	8.022176380436954132e-08
1.609621749408981272e-11	9.377081250892475719e-08
3.667245862884158291e-11	4.695601884906468764e-08
1.015423766115041446e-11	5.946911197697319490e-08
3.620420892220504139e-11	6.094782657998651582e-08
1.859030732860517890e-11	8.228502070541196840e-08
2.849656803650925906e-11	6.735172044129968875e-08
3.222269625715884458e-11	4.595575080233995301e-08
2.450495967867573259e-11	6.769195800603516411e-08
2.634814683707707318e-11	2.124546480756678876e-08
3.059334596307470957e-11	9.394337711546178803e-08
