# Supplementary material for: Increasing evidence of mechanical force as a functional regulator in smooth muscle myosin light chain kinase
Source: eLife. 2017 Jul 11;6:e26473. doi: 10.7554/eLife.26473 (PMC5505704; doi:10.7554/eLife.26473)
Supplement: Figure 2—source data 3. — DOI: http://dx.doi.org/10.7554/eLife.26473.007 [file elife-26473-fig2-data3.txt]

force (pN)	loading rate (pN/s)
6.185344753400617180e-11	1.065021747271458153e-07
7.679237587444750437e-11	5.481646888922864420e-08
5.376021335757442735e-11	6.062201586275792859e-08
5.224899759895161667e-11	9.991392885680538548e-08
5.661438742714981735e-11	6.054963362887584143e-08
5.427724427450446581e-11	1.055365277159403368e-07
6.474935562715420588e-11	7.765315946908105756e-08
5.003645683275274546e-11	4.997246580247553186e-08
5.061119001123468524e-11	1.626902007037744441e-07
5.422006902189960898e-11	7.733073527718421075e-08
5.648036378515433594e-11	8.812187042551630995e-08
5.141291039270479036e-11	1.256615295602716529e-07
6.018089385893665563e-11	8.364722581867092594e-08
4.404303487304975892e-11	5.156047234378127665e-08
2.612662132430362859e-11	3.186701189240886316e-08
8.660816031195056241e-11	5.623378758788516994e-08
6.835823986537927845e-11	8.214068797477263304e-08
5.806399885936062534e-11	9.760669262906156781e-08
5.820106381502065982e-11	7.340095824761260195e-08
5.681950790827685412e-11	8.360549794304017739e-08
5.882527927637271423e-11	5.287242557751572407e-08
4.150145628376836675e-11	7.702126694603682897e-08
6.279860864251991110e-11	1.002517486383888294e-07
5.549148160839114900e-11	8.787274406762187601e-08
6.977273886366695391e-11	1.038305467503240385e-07
3.807402915722613209e-11	6.208920941950824566e-08
6.146361083508017778e-11	8.039823169171012734e-08
6.199519372699428342e-11	8.913547905292026365e-08
6.053973589812930312e-11	9.061222170048417583e-08
5.786266082273541356e-11	6.797960931909770787e-08
5.781624671165052415e-11	9.323977719253905081e-08
6.349677649371357999e-11	8.430637509541839163e-08
3.327196324710328396e-11	8.809674628688148610e-08
6.402283684160766144e-11	8.013383769761221840e-08
2.905312875560355159e-11	5.042294122997926413e-08
8.994038892326316548e-11	6.319905068985690977e-08
5.301327374763745352e-11	9.935077526342651053e-08
6.247597072520031990e-11	7.384259697289269786e-08
3.164603954168872030e-11	5.454652702533811391e-08
4.912105825149465974e-11	1.044329118075890193e-07
4.902850300390590108e-11	1.134421779325989958e-07
6.424221774484626896e-11	7.555767799057735794e-08
2.198597407646598033e-11	8.561337118900606781e-08
7.635653626056204705e-11	6.580162001273833709e-08
6.078782022387928851e-11	8.340127784102599386e-08
2.643206390912059541e-11	6.922305443707843184e-08
6.911639621616357127e-11	6.828011792809021599e-08
5.726388766664583824e-11	7.900756134560660564e-08
5.521729648282535658e-11	6.644358005414492122e-08
2.983291605092174761e-11	9.199251862646926742e-08
4.724633197917293052e-11	9.041268667000780220e-08
5.454898254671466230e-11	1.032159991035864506e-07
6.935433608937106889e-11	8.252394545415830474e-08
6.180965008906202853e-11	5.434516457983342677e-08
5.743482842582109979e-11	7.242036374977387392e-08
5.257020730753502657e-11	8.770272878362551060e-08
6.362716298192436018e-11	1.101693687182560635e-07
2.148293471634183583e-11	6.893219469583162411e-08
6.546681197013891171e-11	6.400950509748566360e-08
6.870684448497415943e-11	1.141322507866862697e-07
3.815585028146962856e-11	9.961177243979369301e-08
4.234007088485348759e-11	7.144630955353012750e-08
7.684212264034236792e-11	6.765964960899875148e-08
5.772078039303470644e-11	1.084106280609504835e-07
7.418426595295396354e-11	9.271295994768002382e-08
5.510231380483880653e-11	9.350601854852038112e-08
3.612325623678328673e-11	7.900415093933288219e-08
7.025774449566540400e-11	7.411020260621746828e-08
7.915700460713011340e-11	4.393270161628132111e-08
7.057325533483053051e-11	7.042463698478273917e-08
6.092707791546363721e-11	8.248341792143625722e-08
6.115427419545855437e-11	7.678276449260683118e-08
5.787600325215299243e-11	8.356782370744550827e-08
5.992141941360903091e-11	8.043238772705069335e-08
6.481516098713246283e-11	7.806331914528284765e-08
6.349439860166245667e-11	1.181562516722110644e-07
6.612454278776403305e-11	7.688612223377549201e-08
6.194412293433145284e-11	9.934400450944204418e-08
5.874781188572508341e-11	7.944540620813060454e-08
6.557217766775578854e-11	8.346701212820723057e-08
3.443861288741573629e-11	9.693355946166106851e-08
6.207785778176633310e-11	7.218238372175260909e-08
5.116348513343888585e-11	4.477802359725011408e-08
4.146964970271082731e-11	1.052393960415965579e-07
7.833597349124150459e-11	8.103616826856160210e-08
5.252301913729834080e-11	9.587744926205425222e-08
6.849040763811335828e-11	8.284531078139944582e-08
5.212985992344640066e-11	4.826463096778919046e-08
1.963101817460290630e-11	3.326037553529190597e-08
5.469138471895175013e-11	8.498103562400658448e-08
6.349021641520633342e-11	7.543872616909596998e-08
4.079749309433635356e-11	1.124813026066156916e-07
5.742164843619944195e-11	6.019591850102643253e-08
7.192543041330812380e-11	8.757209504361447962e-08
6.633899381332935117e-11	8.891015011090359368e-08
6.484752014740084909e-11	5.768949614309722390e-08
3.171877505576437314e-11	5.883824827064990993e-08
6.204853658083871991e-11	6.728197627810635290e-08
1.970132751081870916e-11	3.216163402371675331e-08
6.864510797261143939e-11	6.767797539126785896e-08
5.947797756546847291e-11	8.085832215381244677e-08
7.239483396132535817e-11	8.369130187600257067e-08
5.040252258399705759e-11	1.095196272029437084e-07
6.791128680309601514e-11	8.157369381999180207e-08
6.572068295472883839e-11	7.825079203311810505e-08
5.113255773978443605e-11	6.549893345101867213e-08
6.495366165022287819e-11	7.496765309890761233e-08
6.709348373038005855e-11	6.638906769507792778e-08
5.726512726987463909e-11	6.117666706619615642e-08
5.953366565489418355e-11	7.849586060424194975e-08
7.104961414463953499e-11	8.098002477351483731e-08
5.386037910423380547e-11	1.005257706176854583e-07
6.927776253121438710e-11	7.615560337822413928e-08
6.306558173439387313e-11	1.048442525815603774e-07
6.570200862900515872e-11	6.847180853927080271e-08
4.532143201285754461e-11	6.692014321626366688e-08
4.875318394094772062e-11	1.186951389278849579e-07
5.640540695054722070e-11	1.038414340897345870e-07
5.363184411623009924e-11	7.334321357941940122e-08
6.622637869262376596e-11	8.426831104502923808e-08
3.266663340620665003e-11	3.926860916775629486e-08
5.454744611546189664e-11	5.645567829351908733e-08
6.048436577844239439e-11	4.509101385009085274e-08
6.357050142297375748e-11	7.401418431779262295e-08
5.413216235299115051e-11	7.579128322952730827e-08
4.140675924421893560e-11	3.044130674238655231e-08
5.825052560625436317e-11	5.112917141919011291e-08
5.272129341337605673e-11	1.313074307358361268e-07
3.243864745257935540e-11	5.305379848373699728e-08
5.447576087800148807e-11	7.026284292050340174e-08
5.608596615405351758e-11	7.525970725004623981e-08
3.660063236949171613e-11	5.837724928978362687e-08
5.691718937139561155e-11	8.703732394807142539e-08
8.287346736983995967e-11	6.298142226465779569e-08
4.615951006040803106e-11	5.595393635592467918e-08
6.587457805354230958e-11	5.434920012306988042e-08
5.681763208782103584e-11	9.525362410404367717e-08
5.850128490176567529e-11	7.120184372696037982e-08
5.277169596875403987e-11	8.851360768978636096e-08
7.129360876007468915e-11	7.206448761765742671e-08
5.179578232196462094e-11	5.827733993477031915e-08
3.110137685679302641e-11	4.533433095717474587e-08
5.394939722738614660e-11	1.133033778374395678e-07
5.303881174472980539e-11	5.734258796283153291e-08
6.596155344561559475e-11	7.460555932409305806e-08
3.939323868774016664e-11	3.512048394529022292e-08
7.281898666563951210e-11	5.367353465870272698e-08
4.092337884353267202e-11	9.765995537900638569e-08
6.829400705264572632e-11	3.446643422263440961e-08
5.881909673799643377e-11	8.463981279392651115e-08
6.592265234803130182e-11	5.605735610679145689e-08
6.595351555417607072e-11	6.261857697303215237e-08
3.838866865340631186e-11	4.719072753985962316e-08
5.449282989210491577e-11	7.624802708133639260e-08
6.260467262554663144e-11	7.792764407566591680e-08
4.326717445580317470e-11	7.280601325998582230e-08
4.082478607475740861e-11	7.414203563801313919e-08
4.081064851672680239e-11	7.386994091445005294e-08
5.797959126191642009e-11	7.322379498391528630e-08
4.906257650313423333e-11	8.138314368982630320e-08
7.383631004927114531e-11	5.266226119862641288e-08
5.395871520742731468e-11	8.290309951136564845e-08
7.307349576229848536e-11	5.862361510989952298e-08
6.137168262948410245e-11	6.391360310915781249e-08
5.347416802667648366e-11	5.504623377942425991e-08
7.301847798963154683e-11	8.771240618944434685e-08
1.021166749054691455e-10	7.218771630133349274e-08
5.420991955949969097e-11	5.468671957439197242e-08
7.085939604567155136e-11	5.988335568133966913e-08
7.308115983930635474e-11	5.842481349943461262e-08
5.975631986772948137e-11	6.018371745323206751e-08
7.274204100814502239e-11	3.944596475508696141e-08
5.316814962240382536e-11	1.139822645954897046e-07
6.421512279529473931e-11	9.046803852055735121e-08
6.361713819007227346e-11	6.346482269871576661e-08
6.813024157215284716e-11	1.120533071651666398e-07
5.770400789109014864e-11	1.033970884791319796e-07
6.584058140091360336e-11	7.701758566193847241e-08
6.399586256828330532e-11	6.736251657366784391e-08
5.951516728675660938e-11	6.722191217893300002e-08
4.423241350614135009e-11	8.024247181413429286e-08
5.455708817585574448e-11	5.341510025253220356e-08
6.453069942260068645e-11	1.296363016072123669e-07
4.836192363849557736e-11	1.190454322724952607e-07
5.733960131405090842e-11	1.258637407901929116e-07
6.595364197103054320e-11	5.453686673559342569e-08
3.311261498878520790e-11	5.410003593416834748e-08
4.648466997133555360e-11	2.907137587874278350e-08
5.251973056957907220e-11	8.989060506564620868e-08
5.000183047328252049e-11	8.601711673081361375e-08
5.542256966103097327e-11	7.152946110421650806e-08
2.147423455969281969e-11	8.291565411658213575e-08
6.005234746611292098e-11	7.919326204450431272e-08
6.299335481044288857e-11	4.938909872461037993e-08
7.068816694652000628e-11	9.054013958421581923e-08
5.305587439128864300e-11	5.191564051046299369e-08
5.667513898496151739e-11	4.555678451617931665e-08
3.917055496382105487e-11	1.079785965871966246e-07
5.934254748976968785e-11	8.445394679960694956e-08
8.293537161066466229e-11	7.854303908205983705e-08
2.805553166068599924e-11	6.151558184226144706e-08
5.077633370645455949e-11	5.394974518087452034e-08
5.271027554890040928e-11	5.970032467470022552e-08
6.920101307833805016e-11	7.202200056968946018e-08
6.660487825741828965e-11	8.825491242176945847e-08
7.347012577529084291e-11	7.605714542463527241e-08
5.008069668822681727e-11	6.977951466099631254e-08
6.126092993114575477e-11	7.241585556327093587e-08
5.106675169723907150e-11	1.094843507185445626e-07
5.730981365286676993e-11	1.034662773832344525e-07
7.925367661392682039e-11	6.699009922465021867e-08
7.050103368003819418e-11	8.414451708628405504e-08
4.533518081488323332e-11	6.905469782766997721e-08
7.271086981700283141e-11	8.502155707483725314e-08
6.761108757150746074e-11	9.282014087649527933e-08
5.824181458687107134e-11	7.984898009620417186e-08
5.293897044845947184e-11	7.166801937002106860e-08
6.840057991141804543e-11	5.322940469983398950e-08
5.845817716265022860e-11	7.479370262277666541e-08
3.989814145778094946e-11	3.112625522574831818e-08
7.097852628712368246e-11	7.969591415335071610e-08
8.416991860566805166e-11	5.498621695306651967e-08
7.384420144754882550e-11	7.672316187238220142e-08
5.955583168024482677e-11	8.103409124110607102e-08
5.121498946368397753e-11	4.735686223485615774e-08
5.036883535625292100e-11	7.284478512693519522e-08
5.780761685459099882e-11	5.371390040479453911e-08
6.022966879335729811e-11	1.074289943688904256e-07
6.545121937137310495e-11	7.946669450626770933e-08
5.738782465341491618e-11	6.530321380378825344e-08
5.594265893688801240e-11	5.835121905661008832e-08
1.874466467992698509e-11	5.996767698753878643e-08
7.604474007749834414e-11	6.866000047175715136e-08
6.338547762120769645e-11	8.128656442194134824e-08
4.754039845060638839e-11	7.206495511472441810e-08
5.387396575437540464e-11	8.468061341605081930e-08
3.999286893463774304e-11	5.231702207044903216e-08
2.824982789290083892e-11	2.325314251510040436e-08
6.320045268479747220e-11	7.701079895895888397e-08
2.032885854875596019e-11	5.653947869619634525e-08
6.020526955952101297e-11	7.483951267651661602e-08
6.674651837463632456e-11	6.021521323812287045e-08
7.045563051968641011e-11	7.233707350658186597e-08
6.835025102668949750e-11	4.903034075729343169e-08
6.074036115059498697e-11	7.364062742345179572e-08
5.583897490094405614e-11	6.805786559046092326e-08
5.832225085989628292e-11	4.504995345068658203e-08
6.196439383416760806e-11	6.375200109209109396e-08
6.187046714852173311e-11	7.235660435266393792e-08
4.757635352219153415e-11	5.020200402549402719e-08
7.043069514171137077e-11	5.641024418336177348e-08
5.535040326505986992e-11	4.710702276532751384e-08
6.611864543772644128e-11	8.885668774885358565e-08
2.666563402407186382e-11	5.231381618327258038e-08
6.807788991438199460e-11	7.820373836151382654e-08
6.649775266083451160e-11	4.504917775518448172e-08
6.705313611650512387e-11	7.744219479070340521e-08
6.162854698974610702e-11	8.287105827071461516e-08
3.876524185825933741e-11	5.757629906060498062e-08
5.150533264393997520e-11	5.415822534549777421e-08
7.258418644421237346e-11	8.132671394212953684e-08
7.388978438293030849e-11	8.773489955139440288e-08
6.415932573332198522e-11	1.008538403936039415e-07
5.796982845714150653e-11	7.259745498779481866e-08
5.027845874821426276e-11	4.960061300548275921e-08
4.728915970014654208e-11	6.847349647497611379e-08
6.381438858614559460e-11	5.861542378924274629e-08
4.219073393859585210e-11	6.633346030364044366e-08
7.100832871904997301e-11	8.549846520316011953e-08
6.177489004179159674e-11	7.358536276075636467e-08
4.342816952143904043e-11	7.539966970823274578e-08
6.685657608120680548e-11	6.949839648307097487e-08
5.239059042842972373e-11	7.655934213642433153e-08
7.717957626420060827e-11	7.338544463531974970e-08
5.526634964732247904e-11	6.862452500766352218e-08
7.418738951016254705e-11	8.566986207448217580e-08
3.325748703618511947e-11	2.975730805381438405e-08
4.498633023501054780e-11	3.808097102096175200e-08
7.158455749151804864e-11	7.677653883286046296e-08
6.852734643970313253e-11	7.172471718846681053e-08
4.259511736988950698e-11	3.450802470297354221e-08
4.834908256433804669e-11	7.311204579405585814e-08
4.693728528988446154e-11	5.371956051305105831e-08
6.576813317230218456e-11	5.474637654878859012e-08
3.648763601081154174e-11	3.021124231376177190e-08
6.032141178006365373e-11	8.583985490229679744e-08
5.248016882628669141e-11	1.024620064905192181e-07
6.482090325892603980e-11	6.666829859608135200e-08
4.403097338185646705e-11	5.927500909036220202e-08
3.490344214198256664e-11	5.270098492681071040e-08
7.502143172399119663e-11	6.439071100399253731e-08
7.386209551010089825e-11	7.098005880129667827e-08
5.756876298361761494e-11	6.756861808336019667e-08
6.032848479216540182e-11	6.251514584519999196e-08
5.851392974364180707e-11	5.757252880237013462e-08
5.434561410199342434e-11	6.585007866354192283e-08
7.024966299354800000e-11	6.442075375005103211e-08
5.618836809304466488e-11	6.713774625065915846e-08
7.170217862190310217e-11	5.654579036380370956e-08
4.537783149212831137e-11	7.708312841230373325e-08
7.026752127969692356e-11	1.025203651313573878e-07
4.064139954043396946e-11	3.614357314662303979e-08
5.433985130574057335e-11	6.696002945038024071e-08
6.378904504441818186e-11	5.883242780052339461e-08
4.179775856952466837e-11	5.649120434165251102e-08
6.697440837234618997e-11	6.473117602272249486e-08
3.041008895058851591e-11	4.078572978896788750e-08
6.364806343733551554e-11	6.511918551689597817e-08
6.546940439616199810e-11	5.562303673852555782e-08
5.271848515049245630e-11	8.182945847013095141e-08
6.219947530878702974e-11	6.297127064193772496e-08
6.649269426859362179e-11	7.345299181329441708e-08
1.716047081109800676e-11	4.843603417315123145e-08
6.011696394905174911e-11	6.080236930896535839e-08
6.555829068827668234e-11	1.211232611653255707e-07
6.273152707807944772e-11	7.183871471932190577e-08
6.971573283120664053e-11	8.292560982177582302e-08
3.685242317193692557e-11	3.639943914732905771e-08
5.340682503220415314e-11	8.110431125860850202e-08
5.957395944717688792e-11	6.003498081291668508e-08
5.341202735832123849e-11	4.677335346609038909e-08
5.833842273729286890e-11	7.890018264920948458e-08
4.915844639952700411e-11	6.633979115838301813e-08
6.805686507098974051e-11	8.101581288052708699e-08
4.718627546059047189e-11	7.490275530481396834e-08
6.864757476709180762e-11	1.121238249398306763e-07
6.410916118206103031e-11	7.220810603291177735e-08
7.574929035904003319e-11	5.748959711392523115e-08
5.576453548591883418e-11	5.015740260813177076e-08
5.107158433673953511e-11	5.312409409948054214e-08
2.777676610091333418e-11	4.494027514261818887e-08
2.663265354100464797e-11	5.525067933650294597e-08
6.967695981025367421e-11	6.555499075767631540e-08
5.268889420400563754e-11	5.320056480601083164e-08
4.683971528042155617e-11	7.236276742854242240e-08
2.159621364381914027e-11	3.964118191217284365e-08
4.692095473038740048e-11	7.608465580995400247e-08
5.226797599710878294e-11	1.182241347361034711e-07
8.114642015115159250e-11	6.040875578321660470e-08
7.031707827171451304e-11	4.872653181135831128e-08
5.081510618702201216e-11	7.425743799919304409e-08
6.113592970443008959e-11	7.209075202465970377e-08
6.401747782269301541e-11	8.430784916567221752e-08
6.871565451812668580e-11	5.239432261400578188e-08
4.757699309261439975e-11	4.896593568047017065e-08
4.533445519894725750e-11	7.328090600902914227e-08
6.708911917354010126e-11	6.605251677328793664e-08
6.691045784035892157e-11	5.904914455968904492e-08
5.228332116734504573e-11	6.068125763155643936e-08
7.712900060422546573e-11	6.977987757512554824e-08
5.136652734989989794e-11	6.311639832158014336e-08
3.312743186272408820e-11	4.293030319983239863e-08
5.823095747213920217e-11	7.482998918915426481e-08
8.131516025297936842e-11	5.300004378714560883e-08
2.001201977499016517e-11	2.260015236436850970e-08
4.762235764515002853e-11	8.112656179173869417e-08
5.280915130973553549e-11	7.046703999216608787e-08
8.175837946318393147e-11	7.991344616153483321e-08
6.150753391541402359e-11	7.788612204843840554e-08
5.708215630558825680e-11	7.563944060510421860e-08
4.720327023044041131e-11	1.273282914064757164e-07
7.914224154749098745e-11	5.639634475858860052e-08
4.280132933961190738e-11	4.147619560511915920e-08
6.946696387509701894e-11	7.729987392219012760e-08
8.239500388749462779e-11	5.969001154177065141e-08
6.234834217297694252e-11	5.948292412879084968e-08
6.291173194140674906e-11	5.633714547792834158e-08
6.103911603444262157e-11	4.053903035828497698e-08
8.853459630533670829e-11	6.263982378249601501e-08
7.482950789171465393e-11	6.143454085442870242e-08
6.030532700853011282e-11	6.787759146393386109e-08
3.719562832072534441e-11	4.008024352481510944e-08
6.632008010124750582e-11	7.168154142020324686e-08
6.680946099819872912e-11	7.771504160524733413e-08
6.111351520269197807e-11	8.404813180076860127e-08
6.047345862017382229e-11	6.720145979971373432e-08
6.775055320969369866e-11	5.514778313805611886e-08
8.345910911264034857e-11	4.568404459635733313e-08
7.499567737918662874e-11	8.450538670102103586e-08
6.142056465358990653e-11	7.891046888147379673e-08
8.238941466119813433e-11	7.809502120387213069e-08
6.350881954152277615e-11	5.763780046226314095e-08
5.631125721083053356e-11	6.550472208692805387e-08
6.004798460280486141e-11	7.102441875082619947e-08
4.866505647669564455e-11	5.387022440909998335e-08
7.727444329559676043e-11	6.065276470286738188e-08
5.516093766228072089e-11	7.780761958833820472e-08
8.092561079151698958e-11	8.215733741094943354e-08
6.933855874959843596e-11	6.797809612062276493e-08
6.789487622927195875e-11	6.221624476766603065e-08
6.969170281892535725e-11	8.157854539906409755e-08
6.638951823465336437e-11	8.323834895232770463e-08
7.610652666507798323e-11	5.522982404301455227e-08
6.069506375744257353e-11	6.274221686444633956e-08
4.131777654364460666e-11	9.009842068866487006e-08
8.143010728081563052e-11	7.348365031828025227e-08
6.296533053254045099e-11	5.869761482744530038e-08
2.286356873888232035e-11	4.862066713827067621e-08
6.290861079824340939e-11	1.311624374530903284e-07
6.942076132539390306e-11	8.090347517259942301e-08
7.386269508311671287e-11	7.160331626001290061e-08
6.785467461362531332e-11	7.188387658486153009e-08
7.385373299155015486e-11	8.161184977913932379e-08
5.368566210080652460e-11	4.818625782215922723e-08
4.331334243612545311e-11	3.922094194880229026e-08
4.916118696144337484e-11	7.731294552973828090e-08
5.292016194279046954e-11	7.813152886593210141e-08
3.291390988409880113e-11	4.123849360005201338e-08
6.855403162031255668e-11	6.246264829124281780e-08
7.411375995134333870e-11	8.203312567350639706e-08
2.928075795040308996e-11	4.530834566646786861e-08
2.769852925141440240e-11	6.191230822976994016e-08
4.984878264421872593e-11	4.840058427300786173e-08
4.746400272157413422e-11	8.327735692826269834e-08
5.243618844320107020e-11	3.912385005883923497e-08
5.980875718782278148e-11	5.842631232254918354e-08
6.535998234707699463e-11	6.848643272906431356e-08
8.049009722576333112e-11	6.211644835283258899e-08
6.997276094592498292e-11	8.377804637459366934e-08
6.472123939694821593e-11	1.127160330793015825e-07
6.938855005832673654e-11	6.292329150310936429e-08
5.900721196857256963e-11	7.116115268509883604e-08
7.053455863418729949e-11	7.824925952573091848e-08
5.798422059727695033e-11	6.076136556041208351e-08
3.697154650792976726e-11	6.790264408728894383e-08
5.715108219256329947e-11	8.356331080003832001e-08
5.541548146821780167e-11	9.994105793344624567e-08
5.937402549725312526e-11	7.487988828971217138e-08
5.323642626827675459e-11	6.739860022626408475e-08
7.094178031457465060e-11	4.182911049725333754e-08
6.337393779716026473e-11	6.811150368920629587e-08
2.977882414962349802e-11	7.409151863072338854e-08
6.431453431183721857e-11	5.780780609180338455e-08
7.196157067139695542e-11	1.135124263393000386e-07
5.525049374918547804e-11	9.313648360887301055e-08
4.117688193966296789e-11	7.088666235814473015e-08
6.737721806015150221e-11	6.304959636587756475e-08
6.083512260079227310e-11	1.087600205423229515e-07
4.578500245226239703e-11	3.300137191996538376e-08
4.551749997101651492e-11	4.665423613653951198e-08
3.891489316718273872e-11	6.357628708201372208e-08
4.750656518333628546e-11	5.594554218525965453e-08
6.596107651942033507e-11	7.457317569033766378e-08
5.582909966522255784e-11	6.708727551672002401e-08
6.366895308388672019e-11	4.374248129014218268e-08
3.518614724513118977e-11	3.948863334522093938e-08
4.930760574073257672e-11	5.953567316655901311e-08
5.841069008029781417e-11	4.641964720587972697e-08
3.874754725453568298e-11	7.056013038468742415e-08
5.220675128670443057e-11	5.580544747798103224e-08
6.692405213481860054e-11	7.410072675319286193e-08
4.940555866531958588e-11	5.985081655549303974e-08
4.917589393456122463e-11	4.692561066711199973e-08
6.856081624278089564e-11	7.679068623265299283e-08
6.944739020835796449e-11	7.729377143124950751e-08
7.276509408045476219e-11	5.095975709346547305e-08
6.500971498986966174e-11	7.050777101283924758e-08
5.786421488350247184e-11	5.137031502680525154e-08
6.236569202617435469e-11	8.637390123281951377e-08
6.876599460306932488e-11	5.308914527130325310e-08
5.085449640489466860e-11	7.631525096247132123e-08
5.095638355720461292e-11	6.224594984152441468e-08
6.995738506500592006e-11	6.336306340871928440e-08
6.302396424727581475e-11	8.495686176922972489e-08
4.685465323390161886e-11	7.330374784597492492e-08
6.317071327008635229e-11	6.398575038239378611e-08
3.786490882135734032e-11	4.645503305789400249e-08
6.795507636609811085e-11	1.083926287227906149e-07
8.613556719500013211e-11	6.278844097544488984e-08
5.652924230146475882e-11	6.429404841856722896e-08
3.236888762503808955e-11	8.585948252691598533e-08
6.502092915722016271e-11	1.470581188922456042e-07
6.313377248286916314e-11	6.517635204452132934e-08
3.378113421501485391e-11	7.202394664526689302e-08
1.969518100122437015e-11	5.708989497741743322e-08
5.676531753182246178e-11	6.496593568047016834e-08
6.187287098147696883e-11	6.137338048488777441e-08
6.233346749286879307e-11	6.828867796834686200e-08
1.716047081109800676e-11	3.692838874680308478e-08
7.772655964575936383e-11	4.086506329820716640e-08
5.930350990005085056e-11	6.114041161099142616e-08
6.439365880427381180e-11	7.104717010377386644e-08
6.279408036725425930e-11	9.247645985915632909e-08
5.745261772218171559e-11	9.589874800146485387e-08
5.849691653121426011e-11	1.420013395973085375e-07
6.282670571359049923e-11	3.953488935420973384e-08
7.070622357751750081e-11	7.388387658486153476e-08
2.508544450520148412e-11	4.638392791350123747e-08
6.406805752977607030e-11	6.383950554983679887e-08
5.859214619542967801e-11	1.153544239808202538e-07
6.465546898511095697e-11	9.168776045991429641e-08
4.933401476355732065e-11	5.338029169049529198e-08
7.067328781394558456e-11	7.038540191637538226e-08
7.577220765019304344e-11	9.323224275796073769e-08
7.288536339313204729e-11	4.579547199923866200e-08
6.653569240392385258e-11	7.720911119034481280e-08
6.597638594938035512e-11	8.807583606505135082e-08
6.568495153296652559e-11	7.965698879324010096e-08
5.613163998429087174e-11	5.747619306742123843e-08
8.612013302812755438e-11	8.223303320879500437e-08
6.717208466962382498e-11	9.289396628210593141e-08
5.817468431005723420e-11	1.173481870838309729e-07
7.365057837897285888e-11	7.547087820212237225e-08
7.122534334295045443e-11	1.151418049872367822e-07
6.569002505691066237e-11	4.810595663397834634e-08
8.685130283358635541e-11	8.134436559211104061e-08
7.654568518223369890e-11	5.761510089038771542e-08
7.887911226407482023e-11	7.135656068887563067e-08
6.228262310904374254e-11	5.444673439571703661e-08
8.688156932491988803e-11	7.242699523708295926e-08
5.214294794604756716e-11	4.671070607569551567e-08
6.760189430386601206e-11	8.496474710302901357e-08
3.662423518900143248e-11	7.035684083232371844e-08
6.292447181766434241e-11	7.591102061361453316e-08
2.413092383394550043e-11	4.939587527888122137e-08
5.409747652577007510e-11	5.707737278669828911e-08
3.634199797858990699e-11	6.507987857168676116e-08
3.051784498093889425e-11	2.259650433745160106e-08
6.278525423337259301e-11	7.776165859498287045e-08
5.785238667631246556e-11	5.680816676704445779e-08
3.394493848389567770e-11	4.031970055771206564e-08
5.360723165666662914e-11	8.926436091237098438e-08
6.358350684401151140e-11	5.162848042653491354e-08
4.485215638081868623e-11	8.790794044552327914e-08
6.435472086175368633e-11	5.908376064921809479e-08
6.697655787160213137e-11	7.845769620275092407e-08
8.263853377947724697e-11	6.919505824524544997e-08
5.059301586631930177e-11	7.194027860218864755e-08
7.419408129075672678e-11	6.277048412542327309e-08
6.292405586363590558e-11	8.487593208416897903e-08
4.795908052255950695e-11	7.477076551715537982e-08
4.689621596240407327e-11	8.096530767549796185e-08
9.494985537640837560e-11	3.842551005187814627e-08
6.057991043109595432e-11	8.596722277645520020e-08
6.083583862158958383e-11	9.120068969342810881e-08
6.687195485283249259e-11	1.026805625307469181e-07
6.754437436747722147e-11	7.489157220717180727e-08
7.534597847655275649e-11	5.394912555163341539e-08
4.998657453813594409e-11	1.417169650804404722e-07
6.045187997872743001e-11	1.204049573076337122e-07
6.277521677952228458e-11	6.163352957855436007e-08
7.406584971110557274e-11	6.630055730208827907e-08
4.530240237928636861e-11	6.622440317256348525e-08
5.505606811551597302e-11	4.927433630104882006e-08
5.522592337904587865e-11	6.486604507248185114e-08
5.669328354779446887e-11	7.688912645096436613e-08
