# Supplementary material for: Increasing evidence of mechanical force as a functional regulator in smooth muscle myosin light chain kinase
Source: eLife. 2017 Jul 11;6:e26473. doi: 10.7554/eLife.26473 (PMC5505704; doi:10.7554/eLife.26473)
Supplement: Figure 2—figure supplement 1—source data 3. — DOI: http://dx.doi.org/10.7554/eLife.26473.011 [file elife-26473-fig2-figsupp1-data3.txt]

force (pN)	loading rate (pN/s)
6.084284349824318155e-11	6.216929102186838146e-08
5.999864420182123088e-11	6.227068431423925167e-08
5.744029909604942962e-11	5.227890609011312637e-08
5.198021787343942200e-11	6.688597716494484684e-08
5.792820642740208884e-11	5.149828443340513347e-08
5.571849101097351107e-11	5.417149412558659174e-08
6.000330213801002452e-11	4.893989109366198020e-08
6.381607471689276467e-11	7.255250173551970085e-08
6.146867652416280252e-11	5.622300861662475472e-08
2.676106885899763907e-11	7.807733365804039698e-08
4.305361400331972282e-11	7.788238517030407627e-08
6.209091004311095800e-11	6.722070003376367348e-08
7.584549326932246375e-11	6.403654955937215234e-08
2.680211891641230285e-11	4.102324955015304705e-08
4.648666684775154787e-11	5.809570782543881052e-08
6.916476844292922282e-11	7.181346018165046092e-08
4.632283816904702257e-11	1.000478087071332686e-07
4.742357885869636213e-11	3.757867904049719656e-08
6.607091118402972117e-11	9.590053750038465493e-08
5.344486288753853476e-11	5.856222056652985646e-08
5.085807530229953932e-11	6.006010882186526027e-08
5.531731475043206476e-11	7.057017772221876081e-08
3.108480038423587907e-11	5.755919307903132861e-08
5.340143352950050614e-11	9.232060998995525934e-08
6.686442106711960799e-11	7.632820688699389685e-08
5.095799051588517419e-11	7.356217395867646841e-08
4.747965559044609820e-11	7.695154832252162642e-08
4.818874078499876997e-11	6.097463157297026222e-08
3.801808346410937993e-11	7.404165772269472642e-08
5.112582797044042063e-11	8.243306227548149914e-08
4.610417431849831465e-11	1.003014316619176233e-07
4.575686730718601843e-11	7.383103522477381365e-08
4.224187063014878328e-11	7.822005578208665231e-08
6.154892350227527562e-11	5.970401389074544301e-08
3.594458950232436190e-11	6.671060318751971085e-08
4.193059673487034438e-11	4.982835679602958185e-08
5.993868477969568093e-11	7.373268119485154863e-08
4.572905557711495391e-11	5.411589257750842495e-08
4.584034342514252113e-11	4.085976282926414834e-08
5.586945753888591275e-11	5.787408147536273362e-08
3.487113756710384353e-11	6.570600406441286614e-08
5.795447412102004097e-11	5.358067756369281114e-08
7.811395761213400200e-11	5.273523909570622175e-08
4.478088740840173927e-11	4.752631747508429937e-08
4.967621850007540398e-11	5.508784585882568099e-08
5.076435198734038141e-11	5.371977422962804594e-08
5.785641778969525647e-11	4.433256283266293074e-08
5.704917041236292388e-11	6.501637108368304400e-08
6.655095188718406664e-11	6.503632936291907796e-08
7.546996087740120490e-11	8.317726575466264055e-08
5.861645389941569882e-11	5.019291033173776972e-08
5.469226729218944483e-11	4.897689942666492817e-08
3.307579410859774347e-11	6.730045491559383838e-08
4.957919925080380609e-11	9.982612470674119283e-08
6.766563564857963068e-11	5.093971362530531400e-08
5.144626506718471744e-11	5.230871880907737924e-08
4.891818871024434961e-11	8.548935570928325740e-08
4.853830858741874505e-11	6.425132090223152365e-08
3.311970725818616877e-11	4.336225002282896239e-08
5.562760764699132414e-11	4.789729837220759616e-08
4.534503257415674406e-11	7.025417931810227286e-08
3.530097319116855753e-11	4.524347290165571490e-08
5.840598634647447861e-11	5.774322572530571524e-08
5.416606863093926025e-11	7.353643218973054572e-08
5.960897164947147758e-11	7.493459133500462858e-08
4.911770526535245199e-11	6.456053968472479847e-08
4.468315827034952862e-11	4.367681252145069520e-08
6.302104579641617087e-11	5.706508340271029887e-08
8.318822602121428370e-11	5.291836022482166205e-08
4.429535234646141062e-11	3.618409277691535259e-08
3.611299777927929090e-11	3.602181445023940043e-08
5.547099743473665892e-11	4.811514930143365686e-08
8.181712194776180048e-11	5.791017899292270346e-08
6.342540225694186895e-11	7.622361475712178711e-08
6.146377595334041758e-11	7.397797785791276621e-08
4.664652812660929935e-11	4.939169617854465108e-08
5.091253130353167923e-11	4.554783816991981194e-08
6.225768945062261733e-11	1.117706833805193775e-07
6.890002599935168883e-11	5.694904467647679189e-08
6.477827060792667627e-11	5.592393731011705406e-08
5.807239589823088329e-11	4.992275424087361539e-08
5.033833746636698243e-11	5.816327095240860000e-08
4.834719509450099963e-11	6.862146607478052790e-08
5.505708465368942966e-11	5.608784585882568332e-08
7.038309290699622132e-11	5.654910450193694686e-08
5.566400888423020450e-11	4.742437557968369867e-08
5.217481422294971847e-11	6.807538635233743938e-08
5.932006088269561553e-11	3.450128033925769480e-08
6.002889909051151408e-11	7.070658599919953352e-08
4.309452792582953832e-11	5.872288431464687088e-08
4.767201382890093564e-11	5.820969534031565174e-08
6.788616190062508549e-11	6.982860129828312023e-08
3.084272470055448844e-11	2.808024309065900045e-08
5.814068932459339745e-11	5.165810718017792638e-08
5.847468561782793596e-11	6.368827652759326762e-08
6.045492172027369560e-11	8.744085985626336968e-08
1.996889615570927254e-11	3.208973823429176896e-08
6.159905627696017706e-11	5.600331324372147420e-08
5.371512838293858746e-11	4.957876351523792338e-08
4.611034714422197347e-11	4.104625417319407476e-08
6.043641532426245661e-11	5.409219179129329258e-08
6.902906523566167843e-11	7.795743854895603308e-08
4.340910730728238852e-11	6.583755446778234309e-08
5.869943830799781908e-11	7.013711362520330434e-08
5.023499481001363376e-11	4.992958107153933056e-08
5.974812439210398286e-11	8.938591948072063310e-08
3.662178582147887107e-11	4.973415554513266378e-08
6.842109912600840591e-11	3.689345704243794048e-08
4.611919933064358234e-11	6.701180266461231980e-08
5.817555748490841034e-11	7.428888636239372358e-08
4.831776268571259904e-11	5.059032129280736337e-08
7.134127658256936859e-11	5.018916682529368149e-08
4.011710310766531244e-11	4.434352634448434011e-08
5.574367398644265919e-11	4.738917662868254903e-08
6.812520641808462410e-11	7.315784919173467626e-08
6.538732005658501900e-11	7.418704975164686663e-08
4.084145240078789881e-11	4.637396482920215328e-08
6.809648040650854149e-11	8.536334603057691589e-08
6.849488636903507933e-11	6.655117346658401311e-08
3.754758886644642953e-11	5.433575203372095536e-08
4.516134700398397113e-11	4.895233475762858770e-08
4.408559558740496365e-11	6.761086953273918543e-08
4.760665459483925766e-11	6.541685690804493210e-08
6.799105328027075997e-11	6.903300855042062670e-08
5.279061329877282066e-11	4.089784282864842397e-08
3.957709126930838596e-11	4.817749465547360125e-08
4.041305318224023593e-11	4.406699582161682555e-08
7.723698844881349460e-11	6.768267132937440852e-08
4.214652158449787250e-11	6.477606175757788379e-08
5.315499153346222927e-11	7.542612307895125219e-08
5.146327290147189838e-11	5.031052247986197165e-08
5.284237024698951986e-11	5.447757880225100123e-08
6.513325906397483329e-11	6.865166116566075768e-08
5.422697650160970562e-11	7.271049264410895166e-08
5.722006934385824876e-11	1.097777127088232359e-07
5.052999655709585761e-11	5.697829184395119574e-08
7.325354797979811552e-11	5.197964530949255332e-08
7.000755854618037740e-11	4.796853261842298397e-08
8.250227206699350559e-11	6.192663321631330345e-08
2.493343295498529234e-11	2.731582219290470688e-08
4.389052606745414558e-11	3.227175764909111949e-08
4.477826350211420446e-11	6.096703276824170712e-08
3.034844795093830193e-11	3.964153835203464539e-08
6.609555820022319468e-11	6.002185886992797729e-08
5.470905915769135056e-11	5.096976187908543404e-08
6.849664575455515451e-11	7.966865067981323590e-08
5.715740326775243800e-11	7.262217823241878378e-08
3.464716258161977683e-11	6.693181354518030579e-08
5.377981462750805632e-11	3.917433202086924131e-08
4.938791714481179862e-11	7.246690479930005210e-08
3.847644981456881384e-11	5.892488790988252090e-08
6.292596513910554174e-11	7.500993508528971661e-08
4.205193993003544320e-11	7.526021708637697222e-08
5.549885743965592570e-11	7.644608232118970694e-08
3.953608703313393082e-11	5.246932433270864115e-08
6.548898458946186131e-11	7.520772231816716597e-08
6.488377602409245781e-11	4.501739586651818140e-08
6.442630367443183389e-11	4.492914875960014084e-08
5.888662000529791427e-11	3.974744068149893930e-08
4.183246505558753934e-11	4.745883974968625638e-08
6.112796193844357062e-11	7.462558705590571642e-08
8.197726522640478996e-11	7.262697909365694487e-08
6.670028683109241110e-11	5.407050130193132422e-08
7.760941755658457629e-11	6.239314395847435650e-08
5.446738091593857226e-11	6.671795150790227314e-08
5.721572550339628891e-11	4.646678706587312700e-08
6.339808258726786182e-11	4.006310277440244512e-08
6.607805055637495845e-11	4.984050397872031234e-08
6.371003816954127921e-11	6.774537007554628056e-08
5.653206837174824328e-11	5.350888136427914309e-08
6.667418336559085575e-11	5.253313944497770699e-08
7.245689850619620712e-11	6.976766036568842649e-08
6.502626007871556049e-11	8.205337692522667568e-08
6.130294616321505728e-11	6.005345615426015962e-08
4.935302588772937807e-11	7.687789135960234222e-08
5.578124668971311662e-11	7.270747347738993866e-08
3.870894616794399224e-11	3.334577449128206116e-08
5.633733928849726027e-11	4.772145489878548252e-08
5.251681929211748492e-11	7.987929914270752480e-08
5.328099701055805210e-11	4.955298040649325610e-08
7.610751582586607025e-11	7.983113603748791698e-08
7.265251689273408884e-11	4.649167545704444905e-08
2.856666666666663394e-11	6.428033969500502815e-08
5.495527939993676484e-11	8.287800984382082852e-08
4.060979401618192739e-11	5.023843500474650062e-08
5.422925909159496467e-11	5.949876723586886169e-08
4.477480513280016933e-11	7.144565015812502802e-08
6.609605550104388659e-11	1.027285172782366527e-07
4.843448015693371619e-11	5.647146379326088892e-08
5.424002293826433652e-11	7.981671963125452570e-08
4.443418204271076567e-11	8.001847703775319029e-08
6.658701040597113821e-11	5.244642956635109658e-08
2.665317599790230010e-11	2.692594173232656772e-08
5.510771906090475193e-11	5.984372071838646315e-08
4.562241956449780308e-11	4.657546666892844263e-08
5.691107745381959737e-11	6.503222908801025012e-08
5.821482048037802139e-11	5.621609045137043162e-08
5.569706300960593524e-11	4.910696867842421717e-08
6.456341001722657773e-11	5.864583925276109619e-08
7.067667621776059762e-11	7.055761875762015553e-08
4.130009885634451350e-11	5.584313115538420177e-08
3.639217270791228665e-11	3.585371047298145555e-08
6.375615051707701995e-11	5.464752641995311371e-08
6.175087924517360982e-11	5.638158789440773054e-08
4.791018489243590437e-11	9.625075331159696154e-08
7.480546458640683481e-11	6.002096902213339307e-08
5.174869558475427179e-11	7.343992273594434738e-08
2.998539987286771516e-11	6.978189289063197083e-08
3.959825755826772994e-11	4.607717754689273486e-08
4.224573194678956612e-11	6.931289842153389434e-08
5.514644888990362744e-11	5.059077133101758659e-08
1.924781477590787685e-11	2.820122015852367806e-08
2.682529039312783004e-11	7.823586336632874566e-08
7.039015096296173951e-11	8.743515054003435556e-08
4.004815353209627864e-11	4.942599505312533444e-08
5.377512513024319751e-11	5.717367424427674647e-08
5.133841592927995178e-11	7.266852351329308930e-08
5.187061238525695539e-11	8.924900272839625664e-08
4.475789806949808394e-11	4.616066004994497649e-08
6.289233968551219532e-11	5.673790562239090362e-08
5.098951620682100407e-11	7.963904159767460603e-08
4.966697644319086816e-11	5.197669123596805997e-08
4.752562905296909854e-11	7.647137011783853786e-08
5.956012374779805269e-11	5.496792457864929583e-08
7.232550564527411599e-11	4.872233590625185489e-08
6.853640022002626192e-11	8.621926716314937350e-08
4.359449766881606313e-11	5.365182973020726938e-08
6.166495644022465758e-11	6.094152223850264421e-08
4.083268960668838001e-11	5.271720428699136604e-08
4.760665459483925766e-11	7.885508172769610622e-08
6.329437643652015480e-11	7.331514529813695107e-08
5.646080466848937588e-11	3.700285919893597970e-08
6.592986562653070536e-11	3.747918017017774556e-08
3.313188876024755871e-11	5.592089583609082134e-08
6.935798020150280360e-11	7.242672365754235133e-08
5.482190665905023305e-11	5.813730445144243920e-08
1.162219995078677101e-11	1.650225348074306746e-08
5.495108021643300094e-11	4.967089403321831064e-08
6.667716154789665488e-11	8.103240073230101343e-08
5.074562613122729385e-11	4.453028905530725967e-08
6.300663822454666422e-11	5.787680845641486377e-08
5.913183125857811740e-11	8.235758276731264921e-08
3.150324534405298057e-11	5.708498139475747684e-08
6.177713019324138817e-11	7.497248379543291412e-08
6.520924797777521346e-11	5.290617212762742979e-08
3.291624758922798216e-11	6.253064465683722938e-08
7.201243768384936351e-11	7.228416310747870998e-08
6.762240276971766652e-11	5.738998387866566160e-08
4.966621593694757105e-11	3.825599845854802381e-08
6.435909074790553809e-11	4.987118272831027701e-08
4.079421357003310571e-11	1.168768623171840046e-07
5.100644569822646031e-11	7.603697028155275068e-08
5.516266449566159613e-11	6.456954132084818358e-08
5.282055230192039395e-11	8.040081912966614446e-08
5.471870846770647503e-11	4.489383880357600081e-08
4.408153154807565959e-11	6.892438517292107070e-08
4.599566557422885351e-11	5.515979228751238242e-08
6.135563473811087234e-11	7.817122462647081965e-08
4.410512707465982422e-11	7.038772721659929186e-08
5.122389513596764336e-11	7.535894719367620064e-08
4.685278323813548440e-11	5.118225434394602276e-08
6.215720154016279680e-11	7.577039146601893100e-08
3.835104167849800129e-11	3.433935853414286986e-08
3.063623057190278672e-11	3.058204730161629670e-08
6.033963388140939409e-11	4.921099189688935634e-08
6.389028592396136614e-11	7.104657622685851619e-08
5.272934299822701316e-11	4.502529472508736970e-08
5.028582392085205812e-11	6.930649702509216153e-08
6.858499283589803326e-11	3.958090840362242188e-08
2.616517038075652425e-11	2.067120973290513487e-08
4.994456692236847003e-11	5.604526699971196810e-08
5.324807418484597698e-11	5.857666351190637086e-08
7.120235341845483100e-11	5.225472694026226295e-08
4.719274181379202193e-11	3.280047484248012675e-08
6.623940401416212104e-11	5.944914653127938541e-08
5.558716070113563295e-11	6.134968027284239567e-08
5.782272411227240635e-11	4.865092849644085562e-08
6.308757394142811048e-11	5.592383281228068535e-08
6.263285469137293709e-11	6.004261995797898833e-08
7.926228547632796226e-11	5.472979699048365683e-08
4.591027899405687448e-11	5.283937582852098723e-08
5.133186962426432750e-11	5.175883480960641976e-08
6.808902510264362109e-11	7.211313874096888740e-08
4.235199037316344313e-11	5.126582618265689928e-08
6.495738613906532454e-11	9.723448406306905859e-08
5.364726977302055855e-11	4.916461729112455315e-08
6.062968318878606716e-11	5.715871888946974652e-08
6.746391971974022891e-11	4.346976965931224879e-08
4.511655260324086974e-11	5.989079742034223905e-08
3.702509710131006403e-11	4.019233446983603436e-08
4.648372228874346519e-11	6.695653328101263855e-08
5.081235552751789137e-11	3.775156807887269125e-08
6.707364881618644509e-11	9.411077706137186467e-08
3.589772360339275024e-11	4.674607933863179064e-08
3.749000611957279116e-11	4.323767325945512342e-08
6.806098155884594857e-11	4.656113944947916882e-08
5.318428918983521538e-11	5.572128490962431223e-08
4.656086717741804854e-11	6.649698534004867074e-08
5.208327472508021589e-11	4.036827006466414420e-08
4.072988978969992654e-11	5.446032211326347491e-08
6.175267042033123055e-11	7.303982770725613147e-08
6.893162948368307573e-11	7.553706367585335928e-08
4.409736750758358268e-11	1.027300279036118623e-07
4.736708009425623050e-11	6.554129375761614759e-08
6.229130959473531088e-11	5.016655952369875634e-08
6.498030438824733972e-11	6.250073773243559384e-08
7.149420634270494885e-11	5.160532273562788643e-08
4.590977508818637682e-11	6.708372069757142652e-08
2.014544568862140113e-11	2.295805952521467888e-08
6.395723658643010757e-11	3.984958270493353064e-08
6.798767921749491569e-11	7.666481467228252508e-08
4.617417884237563799e-11	6.227347481485113816e-08
4.810601849425589119e-11	4.100160512149407348e-08
6.421877654192239265e-11	5.083115483060362139e-08
5.450626478449623453e-11	3.899194095184814273e-08
4.023000831736701358e-11	5.082825919421250197e-08
5.463282817241003098e-11	6.172759994134629049e-08
5.083927330516609796e-11	4.781412500328234268e-08
5.489216048514309355e-11	8.290679716975436991e-08
5.753791461893147000e-11	4.912404963071637890e-08
4.836029533380545067e-11	5.575365102074983435e-08
4.658532278994662017e-11	7.000402835399451571e-08
3.496140758433650751e-11	3.670488352485298995e-08
3.711019657968256239e-11	3.961027438052045586e-08
3.105756027538089259e-11	3.550910756098316610e-08
4.177266098716722945e-11	3.038264783506014130e-08
5.911758197969355461e-11	6.125178157620437755e-08
5.081012333449245601e-11	5.589764844800303373e-08
1.469813871962506670e-11	1.492235185905735643e-08
4.275041804856713738e-11	4.585710730872508893e-08
5.464375529625102149e-11	7.996450698717695355e-08
5.325166435745609920e-11	5.943317752192918890e-08
7.621152319163083355e-11	7.109345794697979448e-08
5.695771460475524998e-11	7.694615758222810085e-08
5.606765650899869858e-11	7.050123422003589833e-08
6.170684218496126727e-11	4.556431208204886926e-08
5.837335204993155306e-11	4.108909000789380487e-08
4.349916232455007710e-11	6.276308402396846937e-08
3.509523075099765264e-11	5.303789248354991409e-08
4.373309830536683399e-11	8.102227722235882251e-08
7.236782023101421277e-11	4.573254773422917683e-08
4.242680545047859349e-11	5.726589409791576200e-08
3.737077658414346957e-11	3.516723881555999842e-08
5.958346210857036122e-11	3.990851748740955696e-08
3.928010162648786077e-11	6.185416628421420192e-08
4.489777495456000567e-11	4.802131685032540252e-08
5.781514703773947927e-11	7.454254629759470485e-08
5.195991318430342949e-11	3.720119975574740976e-08
3.953504665207924301e-11	6.461168261579465434e-08
6.079320462445200107e-11	5.233708642115618491e-08
5.569209488663569000e-11	7.363067986285259079e-08
4.885007416253682413e-11	6.452944100863247667e-08
5.807868228386571289e-11	4.175983712727100402e-08
6.680210016130711020e-11	5.372256872809991820e-08
6.107785601854679866e-11	1.060455440281642250e-07
5.227380479756652835e-11	5.255701947667982968e-08
3.452658756608287144e-11	7.258266429046682222e-08
5.545039844432842522e-11	5.535636501476837352e-08
5.332209759648096585e-11	4.649130431321934402e-08
5.283288231638170443e-11	4.795055509850199493e-08
5.920439721873311252e-11	4.562724836196660136e-08
4.700040454056609088e-11	5.217427340725964708e-08
6.155104381168955970e-11	5.209732869647573790e-08
5.401107543053947902e-11	3.558154572267198466e-08
8.157086668259619289e-11	5.365958917322655923e-08
5.042133130745578753e-11	4.822904671025018519e-08
5.200044265149325167e-11	5.119527049188434377e-08
5.009961019977262361e-11	6.708040680704202656e-08
4.341569584162628153e-11	4.802079321280405171e-08
6.731386191965260410e-11	4.276596818359528168e-08
7.185661700347850441e-11	4.766345995889391038e-08
5.227743940592686652e-11	4.070597490713772260e-08
5.630891748557497432e-11	4.992190337242565065e-08
7.004108307154304140e-11	7.097215951743226039e-08
7.305719208499749836e-11	4.708750021271444828e-08
6.250739598699738813e-11	6.415705219768797407e-08
5.793907471365966775e-11	6.814227649535913240e-08
6.094852405936559699e-11	7.541121021228250408e-08
5.157425219231024624e-11	4.966706276475034421e-08
5.102334175184454851e-11	4.059121384456329800e-08
5.476708376590334242e-11	4.249794870565953299e-08
4.128073816642314095e-11	8.239670132297539049e-08
2.992923072652741617e-11	3.321732078802958673e-08
4.348405000136173304e-11	3.832014745780483607e-08
6.512320576709254465e-11	5.498742159158422809e-08
5.423658245427638938e-11	7.016766427243564927e-08
5.031226566969127961e-11	5.938305919707266946e-08
4.658203605089256649e-11	4.826267910806940039e-08
5.824484492037866637e-11	6.164724582375366092e-08
6.602276782812592135e-11	7.028102801133687571e-08
6.253946509314722493e-11	4.582490019848243427e-08
