# Supplementary material for: Increasing evidence of mechanical force as a functional regulator in smooth muscle myosin light chain kinase
Source: eLife. 2017 Jul 11;6:e26473. doi: 10.7554/eLife.26473 (PMC5505704; doi:10.7554/eLife.26473)
Supplement: Figure 2—figure supplement 1—source data 4. — DOI: http://dx.doi.org/10.7554/eLife.26473.012 [file elife-26473-fig2-figsupp1-data4.txt]

force (pN)	loading rate (pN/s)
1.609621749408981272e-11	1.354141082393260015e-07
5.184323100120350537e-11	1.259761963718523199e-07
4.724355806430810532e-11	1.412630625108505193e-07
4.375920408733144652e-11	8.355280240885351627e-08
2.389024822695031871e-11	8.918120805369127094e-08
3.199604018912526445e-11	9.645023561330859068e-08
3.130342812072925858e-11	8.379237002147822005e-08
2.656426488258836484e-11	1.355636623543415430e-07
3.822886556842930567e-11	7.942469011754448125e-08
4.753643008483424011e-11	1.094791394363856554e-07
1.921382978723400348e-11	6.530958160788233588e-08
4.923290664094400421e-11	1.255519920074119972e-07
2.502817601331869051e-11	1.874364622807427375e-07
1.110803782505908520e-11	8.765086391546481964e-08
2.544905437352244317e-11	6.047022704555189772e-08
5.667498297428322357e-11	1.073519305722621609e-07
4.515956869373687482e-11	8.591235537143274787e-08
6.032882830300784737e-11	9.846890987342201448e-08
4.843661382674088129e-11	1.135628096727374337e-07
4.301365904164137158e-11	9.514528982871460125e-08
1.516093380614654515e-11	5.402827359702984620e-08
2.820593013237672645e-11	9.398411557901345526e-08
4.233231468341716702e-11	8.529147578083006484e-08
3.542986868969895749e-11	7.866788082624436474e-08
3.606788866273615698e-11	9.564999193680505255e-08
2.698730244102662892e-11	1.229525059449790796e-07
5.412329577468370984e-11	1.115434976348107858e-07
3.324308510638294593e-11	9.710895330572611434e-08
1.933998289786511895e-11	7.945089094121389136e-08
3.849252074825062012e-11	1.264526890819294580e-07
4.567139312429428359e-11	7.216882369168880779e-08
2.739231165437947239e-11	8.169575765264244381e-08
1.329036643026000678e-11	7.616892760245608659e-08
2.669609929078012465e-11	8.891603598457802992e-08
5.427253767075297278e-11	9.474578316922011034e-08
5.147786628605188556e-11	1.702109595830933762e-07
1.703150118203308352e-11	7.582764529487364100e-08
3.837394887262769592e-11	1.184280376231692947e-07
4.565485940794090728e-11	1.009458734951043353e-07
1.703150118203308352e-11	1.002573182921605078e-07
1.983735224586286038e-11	1.000044266742824539e-07
3.687291006296140551e-11	5.231054371477905683e-08
5.513310316504164372e-11	1.317074691136733402e-07
3.773375137378889129e-11	1.077838682872021695e-07
2.775133886641029088e-11	1.165542574550399216e-07
3.267516752705569749e-11	8.164170928185083588e-08
2.649138536488688945e-11	8.760272530827621380e-08
3.703815009074113205e-11	1.227108979237933391e-07
1.859030732860517890e-11	7.396829930029986500e-08
1.703150118203308352e-11	7.832957304012567141e-08
2.525912879046127603e-11	7.427193423550344602e-08
2.599153685175861742e-11	1.014346233296570872e-07
3.043723404255316907e-11	9.630572611737826656e-08
2.963544943759753399e-11	1.785177265000317088e-07
1.031384047467023511e-11	1.089343634914495296e-07
3.610813164398273046e-11	1.476058444237778841e-07
3.758547725122546922e-11	1.591336426836959303e-07
1.845364719407597502e-11	7.317951580015466160e-08
2.322780480820780907e-11	9.048052582100171780e-08
3.521783726938281210e-11	9.332661060149354156e-08
2.794314420803780612e-11	6.848636298729115921e-08
3.325894993333050740e-11	6.959287490633152631e-08
2.509733918038497376e-11	1.720557715423943503e-07
1.793719480881318389e-11	6.597375883151676080e-08
3.652363219798249679e-11	1.336762594234059873e-07
3.392930776483094334e-11	1.256064417826110937e-07
4.567735634883265254e-11	1.470136506596673499e-07
1.453741134751771734e-11	7.988376410109952991e-08
4.658194319880856866e-11	1.065239045573765353e-07
1.079627659574464383e-11	8.213280022847351958e-08
3.977914364517603025e-11	1.026572605758395277e-07
2.149609097562554857e-11	7.731822481884212557e-08
1.048451536643022992e-11	9.574311009567328569e-08
2.731962174940895246e-11	1.438276452948736543e-07
2.651737741886431346e-11	9.536002576479209604e-08
3.266034168617814187e-11	7.080615904299986574e-08
7.183408029454942803e-11	1.259286302908175625e-07
3.995927007758105199e-11	1.871835399122877161e-07
1.855535952369140748e-11	1.086319709654522163e-07
2.319659663191682976e-11	1.550114231008374030e-07
3.782824846384053021e-11	5.333860315573329513e-08
1.703150118203308352e-11	6.434570898186490795e-08
2.900951501313097171e-11	7.053521860164248573e-08
3.105547224755599394e-11	7.181359687522609542e-08
3.760626302800891176e-11	8.529158950782731255e-08
1.484917257683213124e-11	6.577538197915180705e-08
1.578445626477539881e-11	1.147553905469084708e-07
4.162765021207283993e-11	9.019692134303961017e-08
4.193207116033504592e-11	8.356947781000369289e-08
4.403658822680300297e-11	8.846068920986183322e-08
1.297860520094559449e-11	7.865086391546479199e-08
4.677044265246974714e-11	8.051765322183612099e-08
2.341307375383252676e-11	8.172244119932970297e-08
6.909954931765867185e-11	9.616353123618749362e-08
2.173992655827462883e-11	8.111999918283647961e-08
2.093769716380863438e-11	9.046028165063781448e-08
2.544905437352244317e-11	1.008399257461088137e-07
4.950384472665646061e-11	7.722086534719844813e-08
1.516093380614654515e-11	8.513665571897758895e-08
2.234053073781287819e-11	7.869950371402780420e-08
3.375192387770058279e-11	1.471273110924920880e-07
2.211916064363740630e-11	6.035273875311961220e-08
5.367560308690487846e-11	1.016455644672865992e-07
5.601515364439098173e-11	8.458236760540418999e-08
3.960470312728224063e-11	7.323405261433335198e-08
3.674038249893895187e-11	7.754734354065350658e-08
3.102180232420228031e-11	9.071638754554181756e-08
2.511133931240043128e-11	1.585782637806154859e-07
2.063741835440453984e-11	5.985994701701829578e-08
1.173156028368791140e-11	1.156547194059688879e-07
2.482553191489358628e-11	8.739797229758675244e-08
1.484917257683213124e-11	7.195216335856061754e-08
1.360212765957444977e-11	1.277031272311866575e-07
3.003059791021000470e-11	7.671112327048922562e-08
3.261956264775412458e-11	8.843024418106526022e-08
2.743416012223630473e-11	8.265423186751310312e-08
3.806460184129989632e-11	7.563082998694467074e-08
6.213954548790741183e-11	1.043624900884178476e-07
2.069730465622211409e-11	7.953096052866578025e-08
2.769374838138858071e-11	8.322945568435446604e-08
4.641395388991946893e-11	1.300745317125011108e-07
2.253795626100943961e-11	6.784791994680187152e-08
5.322604873964125138e-11	8.946705816145410315e-08
5.546978093896979987e-11	9.832146391113895118e-08
3.647259252435023109e-11	9.968596484249495353e-08
5.732154769007998534e-11	8.563591775678860453e-08
2.139615839243495576e-11	6.011280879623018287e-08
5.384272799802837905e-11	8.341847115932827465e-08
3.646240235267582099e-11	1.269730301826961239e-07
5.405161047326908258e-11	1.320261964339988406e-07
1.625453201416446082e-11	6.744232453378426831e-08
3.296380792846767874e-11	1.518897638017052557e-07
1.914348494353966283e-11	1.222987269512733886e-07
1.783555381549862348e-11	1.029865247616498306e-07
8.613947990543720635e-12	6.694373839782950762e-08
4.259592198581557638e-11	8.792831643581322125e-08
3.927068846756393839e-11	8.091409486655623876e-08
2.442198448806025197e-11	1.022502676265011116e-07
3.470491255970425116e-11	7.457871513911507077e-08
1.484917257683213124e-11	7.420505497643867618e-08
5.024020750370739061e-11	1.067677192820101767e-07
1.640797872340422663e-11	9.125731829216050664e-08
3.476527604044640483e-11	1.399288073882089076e-07
5.690828690743224716e-11	7.732773399461721536e-08
2.563253020450339072e-11	9.888314222215140886e-08
6.537484022744427456e-11	9.447230213742708303e-08
1.765502364066190810e-11	1.036508639154648173e-07
3.043723404255316907e-11	8.428959017563900896e-08
3.548399224877171982e-11	6.731851111725233082e-08
1.796678486997632201e-11	8.052634585177782402e-08
3.844185251930376376e-11	6.039163106690046268e-08
1.547269503546095906e-11	9.631343709838640450e-08
