# Supplementary material for: Increasing evidence of mechanical force as a functional regulator in smooth muscle myosin light chain kinase
Source: eLife. 2017 Jul 11;6:e26473. doi: 10.7554/eLife.26473 (PMC5505704; doi:10.7554/eLife.26473)
Supplement: Figure 2—figure supplement 1—source data 5. — DOI: http://dx.doi.org/10.7554/eLife.26473.013 [file elife-26473-fig2-figsupp1-data5.txt]

force (pN)	loading rate (pN/s)
2.801969922077412873e-11	1.213870567104783900e-07
2.153568343322843340e-11	6.396778738670767990e-08
3.219905981875552816e-11	8.094884771343403374e-08
4.807140223002025546e-11	1.205092922333255860e-07
3.914729471508752313e-11	8.823391924392110202e-08
6.552464535411975208e-11	1.316153220725280773e-07
1.627801701844820210e-11	5.857159443104473001e-08
3.148952168079811792e-11	1.741904615501622771e-07
2.798790781979914875e-11	9.166225809609800546e-08
1.695001319912471187e-11	8.988923778990777925e-08
4.008345887625527191e-11	7.339254827682696602e-08
4.360785678603863450e-11	9.633787718370906102e-08
2.903531899958845477e-11	6.383845727532910081e-08
3.649210576834068522e-11	6.678365189816327279e-08
3.490008579623218724e-11	1.104156039480159936e-07
2.182213597050752216e-11	8.867886009242618832e-08
2.430797118504357585e-11	9.385649486005693458e-08
1.314888354691616530e-11	6.233874383787128739e-08
4.042439451329637395e-11	1.210886499455752818e-07
5.493288310991834615e-11	1.061093545684035515e-07
2.115111916310894586e-11	7.489123919210283610e-08
4.754305316045122475e-11	1.005755634341246247e-07
3.561029640646315974e-11	9.449058636724982452e-08
2.531505914227818385e-11	7.717433839661190997e-08
1.431139085608779743e-11	9.221016923142939326e-08
2.918016906971303424e-11	9.316209291607919552e-08
4.531940068487971813e-11	7.298306987804226555e-08
1.965489055422165720e-11	1.043544856687741968e-07
3.059113651903353055e-11	8.204428138141494275e-08
6.410491307434472138e-11	8.975779788116464966e-08
3.640478079434153406e-11	1.225666626012721408e-07
2.570253764428863646e-11	1.171169897609293108e-07
4.402152532094244752e-11	9.609205709577412727e-08
1.402817158249155276e-11	9.840651447723477334e-08
3.539218665730498765e-11	7.243918913974783838e-08
2.184886502393983954e-11	8.820808828819106848e-08
5.652157703593769036e-11	1.087045769956626558e-07
1.998522298146917887e-11	7.057399261639637557e-08
3.756260910296953428e-11	1.200044157495268988e-07
2.050387243072539739e-11	9.765512961050079805e-08
2.135415038168069035e-11	1.103113652266914953e-07
5.113021108886717437e-11	1.059547692814106633e-07
3.500228290131997813e-11	7.045720930583363080e-08
2.754951333907249470e-11	9.640968321218018090e-08
2.240781348547408606e-11	1.182634951211210798e-07
4.431855086108039823e-11	1.189962716743751998e-07
2.800968781946365949e-11	8.037348241833967551e-08
4.348779903938558365e-11	9.389671761803411194e-08
3.388531601854439026e-11	8.251520882661580851e-08
2.834189772988957298e-11	9.768095720631371005e-08
2.325162707948759728e-11	9.984043576454772976e-08
2.189230396730909862e-11	9.477417668249918153e-08
4.834537667925865601e-11	9.097879333744616082e-08
1.676068761756186994e-11	5.135312536616911392e-08
2.915006402903640046e-11	9.704418263096718106e-08
3.743086920006122870e-11	9.577552267770590938e-08
2.653872987345059123e-11	8.688291984172241645e-08
5.141692158260076826e-11	1.010465670517363579e-07
3.123729913218223244e-11	1.287608877573139844e-07
5.102852033813758151e-11	1.000235551711539092e-07
4.547454741151658409e-11	1.203251059450154397e-07
4.887382752943521981e-11	1.011222602764821823e-07
3.981854665926909907e-11	1.050560661294560016e-07
2.700503842882204629e-11	1.166516303663520852e-07
1.816540314287845751e-11	8.027944803649937524e-08
3.797010475124794721e-11	6.925267396049054533e-08
2.385935255525289251e-11	1.152705500255656604e-07
3.857383445739973559e-11	9.778393536131376189e-08
4.469851354118961001e-11	1.030847948147605884e-07
4.525862626364296211e-11	6.992497335677770923e-08
2.223332002979498187e-11	1.019251926259630021e-07
2.745769076616867439e-11	9.046759020485638225e-08
4.037574964124588386e-11	1.350131928932970143e-07
2.787722117265356094e-11	1.172472130800195956e-07
3.190557901820103347e-11	7.083813712561327490e-08
4.606393984404679893e-11	9.037977939873105711e-08
1.655545479134318537e-11	7.197350145100589187e-08
4.249146795186281328e-11	8.522060717071816343e-08
3.187352670729137648e-11	9.786740584945776322e-08
2.380587852201724921e-11	9.071313599127645076e-08
1.651854067695527725e-11	1.136475623327971396e-07
4.935497712444463157e-11	9.938013086282415827e-08
1.569658563484028008e-11	8.250389048148654180e-08
1.633160701611780851e-11	8.059237470600724696e-08
3.956178214389238261e-11	7.979577330092653908e-08
2.773595436436941815e-11	7.362412984302837678e-08
2.473284453727551018e-11	8.978353643906796162e-08
2.470430259398820473e-11	8.971181696050809548e-08
3.981807243499623776e-11	1.156284345193783894e-07
2.556548502822794542e-11	8.813534813750474107e-08
5.306862935762684057e-11	1.251292556313341083e-07
1.684363203733221174e-11	1.207821733688850403e-07
4.776346827927469296e-11	1.278585664792985903e-07
1.581863300579355618e-11	7.834801296113066591e-08
6.056738281701203433e-11	1.052487892474288660e-07
4.282441148612744214e-11	6.647445176035262307e-08
4.062814233743589060e-11	7.469602487294652103e-08
4.446453239615631135e-11	7.217143158689657580e-08
2.854616082050704944e-11	8.741413354501712668e-08
1.373800678326791549e-11	8.049272606396580087e-08
6.420445677017182452e-11	5.966027257099203033e-08
3.127793190765923292e-11	7.328440804764050189e-08
2.954797914947331434e-11	1.447131473549008863e-07
3.907843917752099162e-11	7.689028602824406297e-08
1.811098713239539505e-11	7.484284703705720648e-08
1.494259939473741254e-11	7.916934211242315819e-08
4.314125025989323716e-11	8.565734341840346261e-08
5.120819522764485621e-11	1.098507185060333165e-07
2.794056846278581421e-11	7.699883574265940062e-08
2.856506540505532658e-11	6.307783381289564721e-08
4.211361001474958707e-11	7.340520823047030766e-08
4.658689983177274850e-11	1.182225168271445380e-07
1.723836845818394737e-11	7.648829636485683952e-08
2.679571727592623316e-11	9.769002436092683115e-08
5.170437154298380056e-11	9.759090764987572904e-08
1.906150345369278011e-11	6.567959949937423411e-08
6.126277305798041886e-11	8.369705704028695817e-08
4.558054018431909279e-11	1.343379869089485911e-07
1.652679326356641672e-11	5.921037166022746854e-08
2.011010203991783931e-11	7.955721155977268173e-08
2.444776260771129545e-11	4.994455025303369941e-08
2.266606548600958855e-11	6.620792411423493491e-08
5.690809496743168206e-11	1.231771530991820169e-07
2.624413188363883465e-11	4.475084903407601272e-08
2.793298911913504390e-11	9.878043206181641867e-08
3.576808869608722383e-11	6.957198629009264917e-08
1.620995448980059262e-11	6.500609457474018076e-08
5.242720054227348171e-11	7.544182716482197328e-08
3.037648847237807563e-11	8.577468159457567035e-08
2.586576838089074192e-11	9.096885243290810162e-08
3.834306159299815210e-11	9.111573326899655872e-08
5.378056028079204967e-11	9.981609195721786283e-08
4.342545792588821087e-11	9.574129089524971870e-08
2.476460138147709047e-11	8.255651085596126876e-08
2.569016807926456668e-11	9.304373533303529002e-08
2.699083166621544991e-11	6.180792824284005475e-08
1.779414835862959680e-11	8.635310442400828127e-08
3.201565264166886216e-11	6.194619096306062413e-08
3.236873195185620648e-11	7.267872884583991904e-08
1.998606264940414610e-11	6.354846571251252180e-08
4.780966893557631472e-11	1.089838555310038116e-07
2.059024884675742290e-11	8.514798346900334105e-08
2.444776260771129545e-11	6.014882733852099150e-08
3.443603798443973748e-11	7.520748614540843458e-08
2.874374638412150571e-11	8.487630316422098669e-08
1.797211535126602427e-11	7.036768547094839369e-08
2.382353600481385573e-11	4.573043995712290882e-08
1.937834222745857513e-11	1.167616585949828756e-07
3.033882452681687107e-11	1.001875726109205340e-07
4.173407909694970698e-11	7.720784941190774852e-08
2.812145721135484076e-11	1.236978320210233045e-07
2.661715242703050961e-11	1.107846207578636386e-07
2.191305241758493529e-11	7.737361919791044870e-08
1.811098713239539505e-11	7.214882733852099307e-08
3.648124682371743512e-11	8.344290236715988095e-08
1.684363203733221174e-11	8.655738150949557645e-08
1.236875067509817778e-11	5.785614623093237501e-08
3.792282986042940355e-11	1.394713423439442019e-07
1.954019781851744192e-11	1.216099934090211619e-07
2.202186342664692709e-11	1.314757759045060749e-07
2.887897647794287535e-11	6.688451683210854199e-08
1.747730958486380178e-11	5.876165859498286575e-08
4.937060688867891334e-11	5.127356038374706422e-08
4.246424276498901957e-11	1.114998082450041253e-07
3.651470183640792020e-11	1.085193135332495565e-07
2.476460138147709047e-11	7.978130271535071893e-08
1.367524429967423246e-11	9.206850954998097527e-08
3.076753735624508687e-11	8.703325686836685979e-08
2.852065809295863542e-11	6.319438537385487593e-08
2.413092383394550043e-11	9.461805517766774971e-08
1.747730958486380178e-11	5.288387658486152539e-08
4.044639851954469959e-11	6.571783617995974043e-08
1.209105043084525736e-11	1.118847472383958425e-07
2.075445413057863312e-11	9.088601437573082720e-08
2.233633840310929761e-11	8.540264755316590787e-08
5.356209299480334780e-11	9.486904740855256371e-08
5.592019958992811773e-11	8.048293678120519898e-08
4.911292222031978138e-11	8.340582222112818348e-08
4.122291913374582434e-11	9.254677136012188544e-08
4.714731730730091494e-11	1.045332729870949350e-07
2.064569732252175521e-11	7.933258965010611614e-08
4.092337884353267202e-11	9.002486804157372509e-08
4.208063345832378983e-11	9.340204962045411930e-08
6.403031383258169214e-11	1.391287757575455632e-07
2.983402176172981401e-11	1.132505305544974947e-07
2.222989119135073031e-11	6.882233226315505031e-08
2.951718298796401899e-11	9.078130271535072479e-08
2.449756332397944085e-11	8.814419392001474562e-08
3.972928321970884588e-11	1.030173249575362958e-07
2.662112030611005819e-11	9.796807558892091340e-08
5.518112366299348668e-11	1.030650269358437348e-07
2.476460138147709047e-11	8.612744191108451912e-08
2.878847888548353187e-11	5.907468298955836623e-08
1.684363203733221174e-11	7.847619306742123457e-08
4.222910510699034461e-11	4.605415818696919630e-08
4.204149928283043229e-11	9.994509147775270644e-08
4.770854678551811975e-11	6.960682732428955855e-08
2.318040751264811537e-11	7.886336181095937121e-08
4.531167615227018068e-11	1.007030332330196496e-07
1.853417198103604831e-11	5.612000658068271985e-08
2.149921242517100366e-11	7.795245051028401411e-08
4.397286065587525676e-11	7.693281813745004108e-08
2.637707591621622865e-11	1.120716147868630109e-07
3.268557072562200150e-11	9.620863035315885244e-08
2.001201977499016517e-11	7.245480763998478006e-08
2.824982789290083892e-11	7.786162050389075233e-08
1.759302087660201680e-11	8.732181348915075644e-08
3.951715078824460628e-11	7.399521895942730266e-08
2.103037112499021361e-11	9.215178426409571528e-08
2.096253609628755023e-11	8.949583718778909746e-08
1.281594258171286338e-11	5.665832613706226070e-08
4.535912167625383461e-11	5.231120422266965887e-08
3.426985532949157909e-11	8.082682458263927235e-08
2.314886212408561685e-11	8.089222349429941279e-08
2.875423206862336032e-11	9.243846247559643202e-08
1.589311571603479760e-11	6.286336181095936029e-08
3.173505440432461644e-11	8.527017467486533920e-08
3.606901178937281267e-11	6.526375729950466937e-08
1.462576062097161752e-11	7.537361919791044403e-08
3.141821563055882142e-11	8.392316482559723250e-08
3.422236301655024233e-11	5.609281062456498176e-08
1.938542412149661663e-11	6.976355015990274482e-08
2.287732654208024874e-11	8.390142978487189829e-08
1.756905592342038950e-11	5.597840454417291208e-08
3.794932041549047313e-11	7.018942264073949196e-08
3.232128078576229652e-11	5.275384383662134070e-08
3.461161085439659568e-11	1.043526958083322635e-07
2.295654892960598212e-11	8.246766692427205572e-08
2.064569732252175521e-11	8.233258965010611654e-08
2.953282030714141529e-11	6.173162304437925440e-08
4.218011619929003269e-11	8.714920253750249135e-08
3.781041281928057421e-11	9.053207887524329818e-08
3.761244507423539767e-11	8.079151111782349997e-08
5.544187175050734699e-11	8.023543562627370805e-08
2.191305241758493529e-11	8.480181748925289262e-08
2.064569732252175521e-11	9.049583718778909318e-08
4.121950090599689821e-11	1.168833176425024826e-07
3.215711634790041499e-11	8.571591625425600835e-08
4.871815294098384366e-11	7.344617242550720944e-08
4.755693614916488899e-11	9.306894566005922216e-08
3.078372736892876556e-11	7.675077160933780718e-08
1.592908793314721805e-11	7.101246576315259156e-08
4.155705639106426206e-11	1.051265712575502189e-07
2.981440217581451836e-11	8.017140365015815444e-08
2.413554950864469636e-11	8.321674909583837599e-08
4.820916071197995759e-11	1.005888440164740677e-07
1.430892184720582250e-11	8.100609457474017845e-08
4.241676875720706766e-11	9.199320105222586429e-08
4.907772289001497426e-11	9.202663846821058187e-08
4.091279282247863375e-11	1.022792657343897619e-07
5.799248327181841574e-11	5.796891279677425350e-08
1.272472797837684740e-11	4.359841105729989922e-08
3.427621561856421720e-11	9.003070428118145976e-08
3.582772516677488120e-11	8.168783319062202484e-08
2.850914154386916098e-11	5.572955291308859943e-08
2.812029601482268092e-11	1.010403745871942520e-07
2.571511770277447876e-11	6.425053055449747941e-08
4.531750834269305754e-11	7.363107497272107906e-08
7.277334618700155191e-11	5.943522779759396882e-08
2.993519824222147232e-11	9.950798690394892470e-08
3.552761790442883206e-11	1.176750993665011391e-07
1.809016316085810055e-11	7.044479532827965318e-08
2.229101520863025899e-11	6.477039865092637527e-08
1.399208307344002748e-11	5.384371769059152192e-08
4.537220039083983855e-11	8.387598262581808092e-08
3.525456627447276401e-11	8.503649033498464154e-08
1.969518100122437015e-11	6.874114382108071389e-08
2.634879525030606880e-11	7.241377809218045606e-08
2.776165406838467685e-11	7.288021389238296538e-08
1.906460502086715508e-11	7.476665101576067753e-08
2.001201977499016517e-11	6.618985688632530305e-08
2.005002371364042352e-11	7.031381105056977888e-08
5.019594455614452223e-11	7.780488201713806691e-08
3.116802757377723019e-11	7.347334435180845368e-08
1.304156675214264242e-11	8.194542090656800637e-08
5.316346672645423277e-11	1.243315103215480804e-07
5.870617409395052606e-11	6.003118967213484538e-08
5.055669777496714095e-11	8.888838874420476165e-08
1.399208307344002748e-11	6.696506502693586144e-08
2.127937487005334525e-11	6.088387658486152423e-08
2.551574086443597682e-11	5.228468779354064361e-08
3.730802065367060545e-11	8.298395381083288863e-08
4.228908650639125250e-11	7.686126788839891784e-08
3.997286252223528696e-11	8.171888774010994588e-08
3.982659793358558502e-11	7.550666409755700764e-08
2.403103047896549852e-11	9.089701272016436609e-08
3.931984439461386546e-11	8.198531669987866514e-08
2.514970355232131779e-11	8.271213296348942480e-08
3.760714403132439187e-11	6.974475588110164951e-08
2.951361003571185555e-11	6.758232797024738665e-08
4.134171813871995226e-11	1.387588414975220971e-07
2.114286701895724596e-11	7.764530754313365252e-08
2.756795323257955140e-11	8.951049185694216715e-08
2.159621364381914027e-11	5.018898623279100040e-08
1.845999126101173194e-11	9.460990890726107469e-08
2.582764656443000074e-11	7.552250808804597396e-08
2.721625791983361872e-11	6.304105493281718755e-08
3.577380353180617831e-11	9.210001913068500794e-08
3.584602261936345385e-11	8.707316749382205967e-08
2.191305241758493529e-11	8.545480763998479059e-08
7.068584260788371738e-11	1.025212571269564757e-07
3.570413471700425082e-11	1.270382807473945152e-07
5.949193481382129469e-11	9.600623591660259384e-08
3.486843961275165696e-11	7.334657156667801902e-08
5.276476505547255253e-11	7.502417475536274686e-08
1.854972436676141352e-11	5.822873144847162111e-08
1.240788920461105238e-11	4.590526201229799584e-08
1.889529023254023443e-11	7.079279363324842984e-08
2.572065481278370742e-11	8.737836904252612802e-08
2.632147575483376543e-11	6.496944781111539972e-08
4.168935581216171018e-11	9.706822859603404232e-08
2.181560221386296194e-11	7.148430372604741383e-08
3.074100886324248411e-11	8.666702819867897617e-08
2.271116948349173494e-11	1.265926269361297165e-07
6.154698866724296931e-11	8.279293167534375633e-08
5.561862194640180176e-11	7.238959938596454136e-08
5.437436181763558718e-12	7.541464874571476803e-08
6.421380245621863387e-11	1.079898240230325328e-07
4.083298614656012688e-11	8.106537624404176507e-08
1.743602513499904849e-11	5.888973180854176193e-08
1.811098713239539505e-11	7.576165859498286578e-08
2.381408506017970541e-11	6.870011427327638989e-08
2.432599797651772374e-11	6.559901890424948328e-08
2.031056198606470167e-11	6.410023272029812349e-08
4.644798478006632221e-11	7.527151454895924523e-08
4.742316494126290082e-11	8.808160853931798907e-08
4.187389516483005708e-11	6.857615497632911955e-08
4.486088793212479936e-11	9.618941427073879021e-08
6.332296391853333306e-11	7.913044070369644619e-08
6.301232454730068675e-11	6.267865523491825586e-08
3.478654236449281771e-11	9.851308249664316699e-08
2.892930352887120037e-11	8.855671179389568593e-08
3.608622048267492258e-11	8.379574674347932785e-08
2.200258328968534536e-11	9.187656645014700095e-08
3.538555625452359105e-11	1.157658079659741414e-07
2.858007950537728512e-11	9.267084198083405883e-08
2.632920453165646448e-11	1.368959480946335190e-07
3.028765611499800627e-11	6.156499864509674741e-08
5.442883463378694726e-11	9.530868570408323884e-08
3.620141682755975042e-11	6.210290835472529576e-08
2.271426991027780095e-11	6.784421756750889986e-08
4.541081004800029943e-11	8.007784197535744919e-08
4.404157883787347646e-11	7.793597015474145894e-08
2.309413192940184261e-11	7.044656101003058182e-08
3.061841135046105844e-11	8.248388777895537371e-08
2.381408506017970541e-11	5.214882733852099265e-08
3.680447478457733676e-11	8.345393698645047433e-08
2.833880512099406456e-11	8.113008114033230453e-08
2.222989119135073031e-11	9.114882733852099115e-08
2.413092383394550043e-11	7.765821407193776873e-08
4.543269060539085307e-11	7.507059578335267705e-08
3.173505440432461644e-11	5.927017467486533138e-08
3.187482640742062086e-11	9.679118151700154564e-08
1.684363203733221174e-11	8.167959949937424504e-08
3.268557072562200150e-11	8.898470914730370371e-08
2.891134029148503675e-11	6.735499287811204925e-08
1.272472797837684740e-11	6.953686673559342766e-08
1.874466467992698509e-11	7.206763889644665665e-08
1.462576062097161752e-11	5.753686673559342609e-08
3.743815233210892680e-11	6.610779779071668152e-08
2.508144015524288872e-11	8.949496653425478588e-08
4.238544087504252315e-11	7.709841357113709364e-08
2.722773841643246545e-11	9.642515512315215636e-08
4.956754747457923984e-11	8.848554627721266471e-08
2.726202506209998091e-11	7.160503366948322017e-08
1.811098713239539505e-11	8.270011427327638290e-08
3.957230085141830517e-11	1.028714471220699170e-07
4.162974032972566393e-11	6.363110800103792357e-08
2.424770885675329076e-11	7.367386679543391575e-08
1.272472797837684740e-11	9.331294552973827859e-08
3.475085962255959485e-11	7.654057375882350174e-08
3.153097926085760642e-11	7.409847377639434485e-08
1.914896536086568164e-11	6.865397895923304916e-08
1.842782590616119007e-11	1.322103716602274671e-07
3.929800049930864690e-11	9.926314935938431838e-08
4.434691883162272621e-11	9.017011520171635652e-08
4.067434012966534127e-11	9.082612229181358514e-08
3.627355854915209661e-11	9.929735811148901166e-08
2.927321457391833012e-11	5.951499190858501273e-08
2.429327830299059061e-11	9.064878958595990518e-08
5.433156177213957288e-11	1.029106052950221287e-07
3.712131355834313178e-11	5.690352070522937192e-08
1.716047081109800676e-11	6.498557980083801215e-08
3.127599193815659825e-11	9.088005829659507402e-08
3.469365925824763309e-11	8.818857811200838206e-08
2.276344796730207461e-11	5.407179642444716154e-08
2.353516050291087275e-11	8.849930637153734605e-08
4.486919860466172851e-12	4.545480763998478313e-08
5.014284119844556558e-11	8.158167178559372335e-08
5.349404596978222340e-11	9.035773922226073105e-08
5.212742162716237833e-11	7.822628029349351327e-08
2.634879525030606880e-11	9.071975839364424540e-08
5.137905837780393998e-11	1.278821352777929187e-07
2.222989119135073031e-11	7.418898623279099693e-08
2.824982789290083892e-11	8.355651085596126448e-08
2.095183115479552291e-11	8.598513328935309015e-08
1.968398945440424977e-11	6.971142196348830420e-08
4.875744235462432740e-11	9.429676050412795420e-08
3.185169560226239871e-11	1.028969049350448526e-07
3.455488907649081076e-11	1.145012630245041885e-07
8.922662693187305551e-12	7.688387658486153515e-08
1.399208307344002748e-11	6.988387658486152541e-08
1.589311571603479760e-11	4.580181748925288750e-08
1.886113441170104708e-11	7.768999614835002691e-08
3.084506215317757218e-11	1.003492655372806243e-07
4.204956352738390102e-11	6.726881865191503657e-08
4.056647632069136091e-11	1.280755207084369901e-07
4.028970129600108198e-11	1.107599172879142516e-07
1.897715043902961732e-11	8.900590504948371364e-08
3.224464557190770868e-11	7.385024885590751246e-08
1.906150345369278011e-11	1.131488273385209896e-07
1.811098713239539505e-11	4.104712412254448838e-08
1.335840552590843744e-11	4.743516351961692415e-08
4.187389516483005708e-11	8.949496653425478588e-08
1.557627694226900258e-11	5.843516351961692339e-08
2.603195647654027378e-11	8.123001578059533067e-08
3.636285947806639217e-11	9.236974249332118980e-08
3.603956935248318097e-11	6.427706817889907158e-08
5.743843908306909077e-11	6.887119417776404919e-08
3.017420547432493291e-11	6.927637296042330622e-08
5.958282656698095260e-11	7.216299986164517093e-08
7.972146371889920491e-12	8.367959949937423648e-08
1.674879911217815543e-11	6.091172812673466015e-08
2.803609684228861021e-11	8.056109048988892795e-08
4.698415972465059883e-11	8.412675128401006074e-08
4.011168686649824707e-11	1.569448696851718941e-07
2.222989119135073031e-11	7.947532241388693195e-08
5.644698199892820557e-11	9.805195798651901071e-08
2.050781535556281173e-11	5.678921793184401321e-08
2.537078781725460743e-11	8.025590625116711034e-08
2.187839259546590229e-11	5.886945752646997930e-08
2.326407283206367033e-11	9.298874182458522408e-08
2.983402176172981401e-11	6.959666975023128388e-08
4.155705639106426206e-11	9.894280894596509151e-08
3.360501785849184151e-11	8.223438912889634073e-08
2.985511576877451886e-11	7.516847595789582657e-08
3.390387252808670125e-11	9.319665214210962154e-08
2.740715953534450086e-11	8.405155115978245848e-08
4.727793382512618630e-11	8.583526797028324538e-08
3.353369924152141887e-11	6.011940152114552684e-08
2.127937487005334525e-11	1.105163519616912821e-07
4.792312851357645797e-11	7.751732439911626280e-08
2.543411740424254634e-11	7.140756758564100587e-08
1.130680287157202247e-11	9.147041828736518390e-08
3.295873448148814847e-11	1.537808518019515323e-07
2.286356873888232035e-11	6.978130271535072203e-08
2.026998949575135022e-11	9.566764688293056726e-08
2.028092233653213377e-11	8.217794751516583826e-08
2.166767990896525123e-11	7.122418138417157933e-08
6.079964241446047399e-11	8.647620797750621923e-08
3.146535315807865624e-11	8.403279600920250669e-08
4.199296123497706594e-11	9.224904444787562763e-08
2.590070709608189762e-11	4.942877060420710191e-08
3.264443388555942368e-11	7.967759638812986977e-08
3.331924827315359154e-11	8.688213527779292213e-08
2.444776260771129545e-11	9.714882733852099194e-08
1.870566699596619446e-11	1.046362196056268749e-07
3.205189317809041146e-11	1.549035207052293892e-07
2.539827892900868374e-11	5.292316482559722623e-08
4.084198832206289609e-11	8.987182116434549962e-08
1.855515226504498377e-11	7.040231121493356538e-08
3.775499110587472182e-11	8.328981879523319157e-08
2.794319247915495853e-11	1.253803906486738323e-07
2.878274925967027641e-11	1.006521350659265399e-07
2.286356873888232035e-11	6.208815367034881513e-08
2.715310358632406738e-11	8.980407815394584898e-08
1.842782590616119007e-11	9.712831256461883656e-08
2.222989119135073031e-11	5.214882733852099265e-08
1.462576062097161752e-11	8.196506502693586341e-08
6.599881166596579641e-11	1.131719166208542017e-07
2.761615034536924888e-11	8.639326331827829369e-08
3.703702287378082310e-11	7.516918870800791755e-08
3.910231348158867251e-11	1.038458527279312820e-07
2.262207855014784040e-11	9.813166229938955203e-08
2.666729590188300208e-11	8.342300881959622118e-08
2.191305241758493529e-11	1.174958371877891100e-07
4.991246299294613218e-11	7.143199077642435103e-08
4.517477095297649343e-11	9.215989039582836689e-08
2.330464956849001044e-11	6.748261653169044865e-08
3.805996298183204437e-11	7.989619412967844650e-08
2.261626638996977436e-11	5.661264146370567250e-08
4.264247854207582162e-11	7.644644338526344733e-08
3.697511026041500938e-11	7.031883600588531384e-08
3.110137685679302641e-11	8.865908472547207293e-08
2.939406223088060442e-11	8.889423539195227451e-08
4.306133813960920565e-11	9.620036361984745559e-08
2.465776106229465074e-11	6.557279147766383281e-08
1.589311571603479760e-11	6.510779779071667256e-08
2.762277572002929996e-11	7.927143306317029244e-08
5.621072783484099510e-11	7.374476222110967890e-08
2.761615034536924888e-11	8.396506502693586808e-08
4.340313416756129142e-11	8.138532615081008883e-08
5.327262649881401825e-11	7.110815116405468691e-08
2.571511770277447876e-11	9.847532241388694326e-08
2.783147177058861002e-11	5.390345712502097090e-08
3.617079723704574672e-11	1.051889862327909966e-07
3.246950364524934162e-11	6.732846397292553957e-08
5.401148304721351704e-11	1.006358965397388390e-07
4.884689159075195939e-11	8.806562736618503483e-08
1.367524429967423246e-11	7.816934211242316248e-08
2.191305241758493529e-11	6.449583718778909859e-08
2.032885854875596019e-11	8.900609457474018391e-08
1.430892184720582250e-11	8.278130271535071932e-08
2.588946271166252666e-11	9.073434160981606639e-08
2.318040751264811537e-11	4.376078794144855882e-08
3.104840103673556905e-11	1.011916622592187785e-07
5.108141528656471839e-11	1.135693978213177816e-07
3.553711968951415668e-11	1.132095010066931707e-07
3.268557072562200150e-11	9.057615497632913126e-08
4.377492780742485951e-11	7.345306633291616585e-08
4.482364329712469406e-11	1.362365825919824297e-07
1.937834222745857513e-11	7.169924361974207870e-08
3.817228416741130953e-11	8.533286598426070260e-08
5.207986703564806924e-11	9.264275266813010417e-08
2.623438183259371975e-11	6.521696176777251261e-08
3.572978678227500131e-11	7.553251587206092428e-08
5.052168885664038090e-11	1.003819937757179938e-07
