# Supplementary material for: Increasing evidence of mechanical force as a functional regulator in smooth muscle myosin light chain kinase
Source: eLife. 2017 Jul 11;6:e26473. doi: 10.7554/eLife.26473 (PMC5505704; doi:10.7554/eLife.26473)
Supplement: Figure 2—figure supplement 1—source data 6. — DOI: http://dx.doi.org/10.7554/eLife.26473.014 [file elife-26473-fig2-figsupp1-data6.txt]

force (pN)	loading rate (pN/s)
3.045584971386585650e-11	8.286656260951656705e-08
2.028841104572200017e-11	7.949739749794538898e-08
4.717726384844935408e-11	7.334158029563509970e-08
2.545610603305237586e-11	7.985241125747866782e-08
2.181804926498450472e-11	6.094099538993868266e-08
3.063623057190278672e-11	6.867555474385899642e-08
5.773138849288287418e-11	7.401436849683149151e-08
3.624818587915426714e-11	8.956718652811840895e-08
3.277658302587104360e-11	6.684386455694599628e-08
1.863275992153307988e-11	9.073153136699843926e-08
4.162055890338305590e-11	9.995785435559766672e-08
1.648829319538593125e-11	7.035662218219485920e-08
3.857356333034178717e-11	7.994000390254348714e-08
3.160515241503048026e-11	6.591760159905248821e-08
2.235797495095815296e-11	6.510081271116792420e-08
2.106864381334289862e-11	7.559561623528790626e-08
2.275508054347010652e-11	1.089223405408026543e-07
1.780493435943861812e-11	4.896429549812801828e-08
2.277188773200538222e-11	9.945712720299516408e-08
1.573537045420246857e-11	6.234791343256324764e-08
4.222578844122526429e-11	8.222299333394209977e-08
2.749834759380526831e-11	8.197516665079334448e-08
1.739102157839138886e-11	6.434791343256325231e-08
2.706921587132775155e-11	1.027387705492726136e-07
5.117820279400601762e-11	9.561075057385869536e-08
2.538154216992521115e-11	8.335051915325588658e-08
2.832929390255556499e-11	9.357742589455826979e-08
4.870187047500494232e-11	8.502701212150791008e-08
2.015999872650401771e-11	8.941359573563098452e-08
4.738847415210563055e-11	1.055137045499639204e-07
4.201749563089942480e-11	1.215466378405439369e-07
1.656319601629692710e-11	7.652607067847686719e-08
4.371716436980776224e-11	1.022473921496127214e-07
4.145744153415022061e-11	7.586763878430011080e-08
4.131250557991598638e-11	9.163380671985531397e-08
2.070232382676922944e-11	5.807350926855994869e-08
5.545808382158059337e-11	9.755078409466090333e-08
4.358778919557029752e-11	7.991286559674174795e-08
4.767424256322072119e-11	6.422684127324479746e-08
3.315606126315777894e-11	6.504039416727291868e-08
2.292368310297307462e-11	7.853043492867701222e-08
3.022616991628364265e-11	6.929646306345621368e-08
2.481016778593567042e-11	6.152136182317970343e-08
1.978571156083181844e-11	5.620886802176786815e-08
2.935763635325621265e-11	6.711224567312523898e-08
1.892411192201689482e-11	5.959144251938568355e-08
1.946058548362753841e-11	5.104620582595195995e-08
2.708071408441058620e-11	7.541124891520839155e-08
2.484145163724156086e-11	6.992265546525431597e-08
2.941699909869341960e-11	9.141964099239880781e-08
2.230663253510196795e-11	5.662493578124552773e-08
3.643100950656400935e-11	6.840115057985572006e-08
2.993823674544239034e-11	8.932091818825561684e-08
3.541815429633422285e-11	1.156615854062923734e-07
3.675572034380577816e-11	6.619839318399407617e-08
2.200980232264721229e-11	6.876409307902580433e-08
2.401362607514707325e-11	9.142982376038717962e-08
2.963451897676424765e-11	7.151678184166092279e-08
4.186234040207572427e-11	7.173489335140001812e-08
2.312281140404450698e-11	5.400009425586953953e-08
4.274193042484111474e-11	9.401640558150122049e-08
5.244857405077356216e-11	8.249555323809325161e-08
4.190788855283492712e-11	8.811164599030249328e-08
2.438740696607273650e-11	7.810847503491859202e-08
1.863275992153307988e-11	6.758067756369282400e-08
3.064301937488143455e-11	5.872842125409764858e-08
4.091991823035828837e-11	7.517092763796809503e-08
3.316335279894318796e-11	6.186187626252979055e-08
2.704726546571710001e-11	5.385131906150278705e-08
4.429535234646141062e-11	6.234654369463974804e-08
3.515096097475000976e-11	5.807569110906940263e-08
2.653545312344928614e-11	6.800552225270925575e-08
3.128301137653512927e-11	8.385450421562523952e-08
2.737762063232013380e-11	8.186400546860550910e-08
1.904667270258030915e-11	5.504620582595196268e-08
2.850508357124676813e-11	5.784006591881016648e-08
5.347520637103009713e-11	1.318786729383177812e-07
3.355269522149980207e-11	6.119354059645033079e-08
5.142789604347172496e-11	7.511061798800062095e-08
2.980840500980832173e-11	6.167555474385899991e-08
3.194054335328486371e-11	7.225073292172487852e-08
2.845915501778953489e-11	7.436940298966085298e-08
2.563734401171933314e-11	7.435759547810021291e-08
2.608318998038325188e-11	6.297726235047027746e-08
1.863275992153307988e-11	5.137521687517121417e-08
3.378989966297985225e-11	8.468047938067633151e-08
2.277188773200538222e-11	7.340252031777921149e-08
2.649710276143048115e-11	7.329193680942379589e-08
2.153014938886369120e-11	6.399159894073601248e-08
2.571316284811586623e-11	7.491110498841074827e-08
4.346752678436695209e-11	5.740115057985571420e-08
4.898058678121386029e-11	7.818293586989096032e-08
5.138186451032587159e-11	9.122902126078217373e-08
2.900294528924628433e-11	9.124253695265224112e-08
2.191983143981976374e-11	7.048277376444943884e-08
4.677882903274479267e-11	6.909944297324443394e-08
6.696777184906674051e-11	8.218905435529573163e-08
3.170429211643805343e-11	6.539046199304560829e-08
2.613357229055800655e-11	5.482341174357062159e-08
3.864518934907373267e-11	7.408887039518187239e-08
2.401362607514707325e-11	8.022436307186558147e-08
3.601709672551678009e-11	8.766121815359326843e-08
2.566927719933602262e-11	7.204620582595196271e-08
2.183409978867022218e-11	5.744708203828078502e-08
2.649710276143048115e-11	9.853903753081909212e-08
2.666069891533543848e-11	6.900608325947990031e-08
2.462399132205749635e-11	8.094774300072295464e-08
2.635988805560156852e-11	9.981840996343777572e-08
3.913745977556086541e-11	6.784995978119315459e-08
3.432379437317379321e-11	6.104839575570017245e-08
2.898112254205336942e-11	6.183701447427470885e-08
2.672964763745250008e-11	5.564982907865819307e-08
3.353362003923339804e-11	8.734654369463976014e-08
4.322938507821842105e-11	9.205101302519118572e-08
3.459285140499249217e-11	6.555720269242510951e-08
2.025071480589967851e-11	9.001188218735150625e-08
4.110988110564833813e-11	8.249742635230242769e-08
2.235797495095815296e-11	6.974449821934068944e-08
1.585372210408363763e-11	5.411191325982773093e-08
1.614928323524969783e-11	7.073153136699845870e-08
3.234408902401914394e-11	7.927118493927642472e-08
2.318580051305261149e-11	7.063528444890878240e-08
1.656319601629692710e-11	5.030627339968952115e-08
1.987449826467477091e-11	5.508784585882568099e-08
5.148811566716901011e-11	7.067075261830166408e-08
3.110681492880155289e-11	7.239101516795949090e-08
1.490754489210800681e-11	7.163528444890877812e-08
4.828722264255799156e-11	9.984633740441009478e-08
4.112671587085904612e-11	7.265546409039914141e-08
2.111623660781646193e-11	6.163528444890876798e-08
4.754494046530595479e-11	8.950784955441751906e-08
4.600651171800832030e-11	9.081745796636819183e-08
2.277188773200538222e-11	1.161281161537759099e-07
3.547122223478800725e-11	7.766540830008767824e-08
3.271435584218613042e-11	6.758079703649495014e-08
5.596867468396608847e-11	7.189727542335096157e-08
2.668721386171669626e-11	6.776176932512610986e-08
5.436220840284527062e-11	5.849801899938342773e-08
1.407971933001354666e-11	3.449876723586885621e-08
3.907862249782746058e-11	8.497330829162516683e-08
5.749640689793744977e-11	6.931716205670770763e-08
5.169240290538710966e-11	8.027972497488709760e-08
2.934660531036951921e-11	6.482926140772603068e-08
4.731168535309452918e-11	9.773217237570755824e-08
3.137924029929160065e-11	8.671386385809725966e-08
4.393076226304533235e-11	9.834258176765469522e-08
3.104967617311303628e-11	5.407691858359506851e-08
3.836840841971971880e-11	8.801672669421946717e-08
2.169382144408551542e-11	6.725601600790608178e-08
3.944580638101270180e-11	9.396559932316647895e-08
1.679740311457776549e-11	7.851946569648634959e-08
4.806783516582158143e-11	9.822791754739050379e-08
1.719316545439570011e-11	6.594108788187325791e-08
2.137198121432991483e-11	8.119451802964697902e-08
2.484642321409293468e-11	5.168322925610962690e-08
2.744745321206324942e-11	5.484234263084595119e-08
2.321370607918183522e-11	5.051788155748378152e-08
3.145137934951268889e-11	6.736296240137046656e-08
5.881112962405261024e-11	9.952573382260591819e-08
4.346752678436695209e-11	8.883937539950687745e-08
3.323261369532179383e-11	6.658202002092248142e-08
5.626553149582647206e-11	8.524719944658991865e-08
3.707697116624730786e-11	8.570778458284522344e-08
2.111623660781646193e-11	4.778613825221440926e-08
1.532145767315523607e-11	4.789535202264632526e-08
2.898057944771386320e-11	6.108647612090218879e-08
4.065078319761784546e-11	8.851959366798236542e-08
1.904667270258030915e-11	5.470422792439046216e-08
5.009013128112263971e-11	7.409944297324443901e-08
3.022231779085555746e-11	7.821002648159985073e-08
1.863275992153307988e-11	8.466258789151675441e-08
1.780493435943861812e-11	6.090968861291206186e-08
3.786692678977218704e-11	9.153911430359704289e-08
1.863275992153307988e-11	7.414245274404165692e-08
1.573241020876455588e-11	4.306659847286018806e-08
2.525536441828879012e-11	5.559364441603504889e-08
1.949129402080817999e-11	8.563943353281747194e-08
5.058974226266571983e-11	7.695163687136287304e-08
4.371310498620151511e-11	9.829023198648951663e-08
2.773884110457217217e-11	5.905917267829420511e-08
2.898446416884455068e-11	8.479871494325399615e-08
4.656384456786715599e-11	1.067339119343129719e-07
3.384607945252715470e-11	7.236375584115650728e-08
2.306220333967554795e-11	6.673035597987462651e-08
1.863275992153307988e-11	7.714245274404164408e-08
5.465478855839836473e-11	1.217556418553361630e-07
2.208614986329877362e-11	6.072082873475604639e-08
1.904667270258030915e-11	8.255337412108484697e-08
2.856666666666663394e-11	9.256634097342708357e-08
3.852130269372109714e-11	7.346999559371071489e-08
1.852164311837156468e-11	6.593018831490684109e-08
3.353362003923339804e-11	7.711377956351016547e-08
1.398684446400741263e-11	5.214716593621005164e-08
3.229188169609170378e-11	7.605917267829421175e-08
1.946058548362753841e-11	5.281344169482239995e-08
5.293918249421682171e-11	8.186842417057531469e-08
1.863275992153307988e-11	7.492265546525430780e-08
2.499908569792720474e-11	6.534529109010662768e-08
1.407971933001354666e-11	6.360798100630080689e-08
2.522624952812734250e-11	6.335405284118405514e-08
2.442753885619430251e-11	6.348443064560312512e-08
3.096082068531127660e-11	1.107228102858516007e-07
4.132270174538919491e-11	7.689406694040004046e-08
5.147539511303730406e-11	9.652840013678856592e-08
2.697764934250051752e-11	8.980730374323783966e-08
2.082677610645004827e-11	5.783904146147134747e-08
3.361416040488068717e-11	9.210772300741968538e-08
3.121709209498119293e-11	6.462880784250743939e-08
2.153014938886369120e-11	8.963528444890878048e-08
1.171522670240073670e-11	5.238242391673105132e-08
4.301505009950754907e-11	7.948005277088965933e-08
2.029269865085949941e-11	8.824950073515582861e-08
3.745535011082665038e-11	1.083455592510657251e-07
1.739102157839138886e-11	5.571719477673271743e-08
4.716767927592203092e-11	7.489493198071279655e-08
1.739102157839138886e-11	8.642982376038717455e-08
1.372507155447489917e-11	6.805347185399949735e-08
2.573243028950364208e-11	6.728911239177356703e-08
6.072131875903909863e-11	1.047436680310213656e-07
2.442753885619430251e-11	5.886804858003835212e-08
3.426579352926554016e-11	5.419532280151172243e-08
2.902064038189804577e-11	9.618193291444673658e-08
5.666762788103040973e-11	8.153847870734790893e-08
2.111623660781646193e-11	6.384074513743037819e-08
1.614928323524969783e-11	5.490968861291206107e-08
2.956932240430984771e-11	8.614569711166347526e-08
4.164343251607254443e-11	7.449662859874888539e-08
3.509168725531878579e-11	8.798574095830701805e-08
6.183792137646959248e-11	5.862067934582227682e-08
5.381534631054773540e-11	6.159227467811157654e-08
5.308042105503846850e-11	8.603305520316069474e-08
4.470926512750863988e-11	9.430490366176603834e-08
5.459086459344439061e-11	8.392023420719746884e-08
3.939956424527639139e-11	5.506544641109296229e-08
4.257537043059540712e-11	7.262212094362491710e-08
5.666624805062937507e-11	1.028660739044062636e-07
2.304991123450425049e-11	5.434463558346496154e-08
2.401362607514707325e-11	6.263528444890877693e-08
2.659651473908797881e-11	9.461823483746207956e-08
1.300221530875084994e-11	5.848041964087080842e-08
2.041982739683250850e-11	7.173745518590479134e-08
3.474667257745504508e-11	9.272788061874941167e-08
4.595100347065033414e-11	9.512674641585243400e-08
3.090334290219084473e-11	7.736312556700073752e-08
5.875838965423930570e-11	7.781978837662019335e-08
2.535902088797526618e-11	5.744324740989569704e-08
2.012602092073852910e-11	6.642163780455121835e-08
2.198873456268252818e-11	6.948890419198289301e-08
1.950403593065973760e-11	4.584909780665505569e-08
2.318635274294484329e-11	5.828745923420489627e-08
1.781217982801855819e-11	8.164850657497843198e-08
1.614928323524969783e-11	6.696429549812803388e-08
5.282912322205203857e-11	1.027860480172052444e-07
1.449363211106077593e-11	5.274449821934068941e-08
3.928819891200274442e-11	8.357476247882609968e-08
3.270668480859826628e-11	7.158258007369715866e-08
2.969773071548727365e-11	8.832693388932682686e-08
4.967621850007540398e-11	9.823596018628435039e-08
2.732492832352494291e-11	8.962094785864304118e-08
2.053161788075035615e-11	6.124654247901661214e-08
1.904667270258030915e-11	7.760798100630081314e-08
5.341132399299459582e-11	6.288665367598865713e-08
5.014976481895039371e-11	5.868311695372703779e-08
1.821884714048584739e-11	5.155337412108484070e-08
4.098315716621447716e-11	8.762422002898630951e-08
1.988569706033937425e-11	6.553416502305433038e-08
3.601709672551678009e-11	9.301753264542051333e-08
1.974578187707989251e-11	4.608326681081248357e-08
1.656319601629692710e-11	4.270422792439046058e-08
2.153014938886369120e-11	6.310081271116791953e-08
2.757331085915259016e-11	6.978013035615054233e-08
6.145280767283150525e-11	7.347426080251927825e-08
5.845602676933084884e-11	6.052276883777159245e-08
6.389254074626830384e-11	8.444729413200184891e-08
3.118978099220730652e-11	7.587406929298471986e-08
2.691101554247771365e-11	5.941548717012143832e-08
2.671389634040263635e-11	6.421343509786435737e-08
3.147012812681854148e-11	6.498368848065342641e-08
1.862976355059929761e-11	6.007989544736731563e-08
4.829742373357731581e-11	8.147576143908116829e-08
2.010574760726441309e-11	5.968862102303310318e-08
3.117230626238952973e-11	8.251897221614190061e-08
3.044961543764934513e-11	6.904141209912104116e-08
3.731736526691275719e-11	1.148549474664759711e-07
3.770310594746224963e-11	6.923786931309741969e-08
6.301038994242332087e-11	8.280915389101421622e-08
3.130980011097776331e-11	4.965191057805336456e-08
3.187796891504447451e-11	7.734654369463975000e-08
3.672500257776837337e-11	6.475387438248531578e-08
3.469896312413069981e-11	8.450399582076135541e-08
3.380605733511868265e-11	5.633418468456960514e-08
3.336419978324194383e-11	1.068210200700775707e-07
3.844991985361473820e-11	7.219902858589967020e-08
5.019653387054491043e-11	7.121387947933287711e-08
2.745579150600833476e-11	5.372187794510122419e-08
4.981315760515648318e-11	8.095618344473859548e-08
1.614928323524969783e-11	6.849876723586885626e-08
2.318580051305261149e-11	4.812811615377590979e-08
1.946058548362753841e-11	6.612811615377591215e-08
2.742257725517919803e-11	8.316305255995962945e-08
5.582450898158262274e-11	9.987538801641525094e-08
2.809974128835904960e-11	1.122905848205761999e-07
1.656319601629692710e-11	6.816975618664962189e-08
2.312016281260982268e-11	5.644203781051558208e-08
2.766778265724348268e-11	7.247847377764982243e-08
2.028841104572200017e-11	5.486804858003834939e-08
4.015622453598911151e-11	8.637384713724773018e-08
2.442753885619430251e-11	4.949739749794539166e-08
1.987449826467477091e-11	4.342982376038717332e-08
2.939449222876109246e-11	8.990831887498858370e-08
2.484145163724156086e-11	6.884074513743037002e-08
2.856666666666663394e-11	5.747009405533740488e-08
2.323264757026667965e-11	5.865937991013954326e-08
2.883672230488126918e-11	5.411437380753874617e-08
7.746660247337524535e-11	7.315903291538925762e-08
1.943631997809437817e-11	6.621327608782946240e-08
2.432372212812362029e-11	5.640216253923962012e-08
3.753681988175924248e-11	1.023767592414079271e-07
5.049552700525480994e-11	7.155299108728814745e-08
2.394249696536885308e-11	6.562593505113073088e-08
5.041310605748112323e-11	9.600900417368035797e-08
1.891396784148122271e-11	4.590650413966552504e-08
5.623640714654564838e-11	6.633522553421170259e-08
2.909703473398454336e-11	4.817616066675232629e-08
4.437163507273950817e-11	8.255893745525305255e-08
3.810287589819333310e-11	7.013130782818618265e-08
4.139504940041545051e-11	6.336230517207395226e-08
1.958695743203865846e-11	4.899991793599797448e-08
4.806199556626492674e-11	1.079341573179867358e-07
1.893406799716194531e-11	6.443850368843130453e-08
4.021850741077193586e-11	7.805927452176002581e-08
1.248234161342118600e-11	8.098024586919722186e-08
2.210055057338353268e-11	7.483443021975959297e-08
3.262488059358425082e-11	5.959116034969706797e-08
4.133370212723364441e-11	6.079348040037423778e-08
2.143709184307901106e-11	6.911562495907405256e-08
3.374108961677986293e-11	7.525118927263260281e-08
4.096718287866852499e-11	1.071165202469194196e-07
3.279382472711376394e-11	6.320485772031493891e-08
2.368728044734214578e-11	6.471523507058543886e-08
2.990571233716466908e-11	5.844937510630285316e-08
5.562406228529618615e-11	6.386101186015989868e-08
1.469911989241820227e-11	6.950781519617622536e-08
4.272788099810340618e-11	7.365627521999364657e-08
5.711522251528430457e-11	9.354021177692519514e-08
2.728016649047166540e-11	5.291628392041039541e-08
2.582248116773863005e-11	8.171211762512663201e-08
4.037661389100384920e-11	7.149274810414992984e-08
3.537694104555086843e-11	9.517658842019329228e-08
2.233229880321810516e-11	7.898380127166761372e-08
1.891396784148122271e-11	4.357606520661611497e-08
4.626385223538859391e-11	7.465459768909925666e-08
3.435710902778094148e-11	1.109078535245010906e-07
2.241439708577925493e-11	5.853264920235712670e-08
2.616873252613974781e-11	8.862081358410999615e-08
4.255017120658205033e-11	7.135007403973666219e-08
3.754136778932089306e-11	6.705015990013332618e-08
2.126007953794304302e-11	5.400832649102982460e-08
2.427984169127431874e-11	4.912253772945545402e-08
2.050507204343486373e-11	6.053264920235712476e-08
1.505561319163072725e-11	5.622449657317058597e-08
2.347028662242052513e-11	4.705239561602519213e-08
4.112463469410450214e-11	7.393832537232968808e-08
1.700464279913686059e-11	5.123694307271491566e-08
4.715549168517891424e-11	7.530245107689919942e-08
3.984827683444019198e-11	8.187250907065877408e-08
1.827752616069977729e-11	5.026299267527032467e-08
5.280348478301085712e-11	6.506634693082157168e-08
5.934176232717556973e-11	7.083033725715884331e-08
5.037164797587416369e-11	6.814772903270315343e-08
2.050507204343486373e-11	5.239347933838781802e-08
4.907524331766684991e-11	9.256393656564628641e-08
2.912513180765857584e-11	5.345593706825575004e-08
2.782415137242162343e-11	7.135006333412882586e-08
2.068960089990709155e-11	7.710784336345870521e-08
4.299081454918686052e-11	9.373810544279589550e-08
4.344383314846686444e-11	7.336312851992669772e-08
1.859574700109050161e-11	4.392387054136911911e-08
5.865629187027345781e-11	6.838519507765918927e-08
1.246434937282537038e-11	4.503433899822349761e-08
5.844072660704719752e-11	1.138938212946245419e-07
1.127666767210374030e-11	3.698465294733170496e-08
4.252343760358848341e-11	5.937521048216787517e-08
4.500807675352095037e-11	7.605459585482714760e-08
3.329901674286514086e-11	8.842771914206959622e-08
1.955040952226269721e-11	6.703699080278302971e-08
4.774076874409291668e-11	7.271943720408607828e-08
4.119114139385501267e-11	8.316404611877320735e-08
3.062687261919031821e-11	7.860014668348346088e-08
3.896188078609711060e-11	6.523718172305544650e-08
