# Supplementary material for: Increasing evidence of mechanical force as a functional regulator in smooth muscle myosin light chain kinase
Source: eLife. 2017 Jul 11;6:e26473. doi: 10.7554/eLife.26473 (PMC5505704; doi:10.7554/eLife.26473)
Supplement: Figure 2—figure supplement 1—source data 7. — DOI: http://dx.doi.org/10.7554/eLife.26473.015 [file elife-26473-fig2-figsupp1-data7.txt]

force (pN)	loading rate (pN/s)
1.047857437019947746e-10	1.489936393567661263e-07
1.051746058538456321e-10	1.590283855655956957e-07
4.434670193917940319e-11	1.258706732670345028e-07
9.339636904326870595e-11	1.664541531231552440e-07
1.037334140398166294e-10	1.427042105871481506e-07
9.124589494894339823e-11	1.648027332992831647e-07
9.785289020171862080e-11	1.684593252679409802e-07
8.261509902704571972e-11	1.337691645523220716e-07
9.004658454175734835e-11	1.618281061178231025e-07
9.927643619434130553e-11	1.707116250633809772e-07
1.013820888073709098e-10	1.460734218228190338e-07
5.947297148183636950e-11	1.327642909150527403e-07
9.183563454290956766e-11	1.611723502988892417e-07
4.866034852021257902e-11	1.331354071447645495e-07
4.173841728105928643e-11	1.323423667895983288e-07
3.830372679617442434e-11	1.218647584822284651e-07
9.313894620182984640e-11	1.516505410064101486e-07
9.890389369687064434e-11	1.912872962324841265e-07
9.026636612823607656e-11	2.138637784947192052e-07
1.000239811934629903e-10	1.675620853834445021e-07
3.049057073765466967e-11	1.348996268785572803e-07
1.199945589794958654e-10	1.510459596550142557e-07
1.049996034533258491e-10	1.916429622205883290e-07
1.044895906027284637e-10	1.277781471196369435e-07
1.012763916898992387e-10	1.468338077515066273e-07
9.584295961380323190e-11	1.564183718668388413e-07
9.508724577685490279e-11	2.322849383468147602e-07
6.724253588713186021e-11	1.741451964417859138e-07
9.636942935956967279e-11	1.225501923254809371e-07
1.085362102023534942e-10	1.464616159213266152e-07
4.647928526311245095e-11	1.358600468712563509e-07
8.962001342812513388e-11	1.568564054166583376e-07
9.431652345976050994e-11	1.449123839689445007e-07
9.672347136464266599e-11	2.026810790330650517e-07
8.949163675965440205e-11	1.723535552330378317e-07
8.237038445316160344e-11	1.213675814306809371e-07
8.586710331130836172e-11	1.504234782533222592e-07
9.521863529275765164e-11	1.601112491897616383e-07
1.312835490296249936e-10	1.446238895705063423e-07
1.094185983674240125e-10	1.395308931617683006e-07
1.046583717160371619e-10	1.376161809092398913e-07
8.516593466220633498e-11	1.996543232298953060e-07
8.628533785786343935e-11	1.607140042744687250e-07
9.738328220444632065e-11	1.649220122028166558e-07
1.035473256285411443e-10	1.635785588885823981e-07
1.012666938513967130e-10	1.641335753028288629e-07
9.383233300455646949e-11	1.540523714471148689e-07
9.347053370325200492e-11	1.160479379270588907e-07
5.954406775989410710e-11	1.159845399555448141e-07
7.543982889690664322e-11	1.379724859843719533e-07
8.607511145930573866e-11	1.372297090048799902e-07
9.959756355236336607e-11	1.471193192405981481e-07
9.863178031551167513e-11	1.604136458624934482e-07
8.511029729086109312e-11	1.426134047292217197e-07
9.514675434195419306e-11	1.594126544879469497e-07
8.766270793496899595e-11	1.464358677940685817e-07
9.197565453997043747e-11	1.323528134475057477e-07
9.448059969285114340e-11	1.526445813820201874e-07
8.553166013284537711e-11	1.540953116805625654e-07
1.201209432656265932e-10	1.402112746599716223e-07
1.029574003739981568e-10	1.460092291233113254e-07
1.097766166986622516e-10	1.308949015487629144e-07
8.980653878443846122e-11	1.473381562384018458e-07
8.216594110008967013e-11	1.495487242241242190e-07
1.180807367772952942e-10	1.212733660808443525e-07
1.077249706887727494e-10	1.644919391597423193e-07
6.611386104173153750e-11	1.408980759491653241e-07
9.382113019894051595e-11	1.480399332545528983e-07
9.374257288807236550e-11	1.449344975320783263e-07
1.044244061291139597e-10	1.580180273441175883e-07
9.771622202350511558e-11	1.357076285853204797e-07
7.911741870230428608e-11	1.497029883620818721e-07
8.746982100301763520e-11	1.475764320246547232e-07
1.026153593474225455e-10	1.483675833166166457e-07
7.071512697630078481e-11	1.871563996713290946e-07
9.596688973130819515e-11	1.352045908084140884e-07
1.038892729440296799e-10	1.448299904422558308e-07
9.998798035862279003e-11	1.549347921599833385e-07
1.086125240747319782e-10	1.574667274718768458e-07
9.255024770883846731e-11	1.390486117520086702e-07
8.721409047974528828e-11	1.351514541036559443e-07
1.185801984416279974e-10	1.399472021764310806e-07
9.280781208417893096e-11	1.902757521923322009e-07
9.285358598687557444e-11	1.482530833923093256e-07
8.457869992864174528e-11	1.623260992689795829e-07
7.140145452791349717e-11	1.393630350968266091e-07
1.091921410442515534e-10	1.411817495819550346e-07
9.830594450059081620e-11	1.522893969048212161e-07
8.745844194206509044e-11	1.579850704395731055e-07
1.035329643234243966e-10	1.334603360099185241e-07
1.163238362485924180e-10	1.488629410339572319e-07
9.219364544811669357e-11	1.554484366802464127e-07
1.121404114689300316e-10	1.289862854926361249e-07
1.097915804525098752e-10	1.169389078773883773e-07
