# Supplementary material for: Increasing evidence of mechanical force as a functional regulator in smooth muscle myosin light chain kinase
Source: eLife. 2017 Jul 11;6:e26473. doi: 10.7554/eLife.26473 (PMC5505704; doi:10.7554/eLife.26473)
Supplement: Figure 2—figure supplement 1—source data 8. — DOI: http://dx.doi.org/10.7554/eLife.26473.016 [file elife-26473-fig2-figsupp1-data8.txt]

force (pN)	loading rate (pN/s)
1.067518436001675405e-10	1.333123241346234795e-07
1.144240304398871703e-10	1.440215506270892484e-07
1.058174550107551967e-10	1.475097709730353862e-07
1.084564073200569165e-10	1.329525830497664502e-07
8.892344093350874483e-11	2.245949621225356787e-07
1.047069852793021389e-10	1.580060482425960935e-07
9.322849322794122420e-11	1.666609356976170650e-07
1.024581542117009367e-10	1.656173008473194790e-07
9.555432364495690154e-11	1.323406741967618781e-07
7.801456020459905923e-11	1.491271381961651612e-07
8.194920226688481325e-11	1.287333091315312478e-07
9.583706175875287686e-11	1.592118195502773779e-07
9.681562227785467330e-11	1.513158106947128144e-07
9.838967856526099685e-11	1.644881412991262365e-07
6.590062873214074018e-11	1.261946447669741510e-07
1.036103759809579682e-10	1.592581933692248060e-07
8.989024686719287592e-11	1.805098540863522225e-07
9.295280659761435707e-11	1.459621309646388286e-07
1.126887430314393438e-10	1.733205031509015047e-07
8.776287353779225088e-11	1.671958043585146234e-07
1.033538502106494883e-10	1.455672763303523962e-07
9.405498661867352855e-11	1.750143692571125596e-07
1.132982963497021305e-10	1.634908472214463272e-07
1.015594540891656927e-10	1.778688940563247814e-07
1.018115252319943607e-10	1.595196577449099583e-07
9.506766017460715882e-11	1.389252021003363464e-07
7.641864910195427075e-11	1.754123992732534913e-07
8.191955740158898454e-11	1.509467908864701801e-07
8.779753057584240927e-11	1.977462190090292419e-07
1.132943480353976238e-10	1.561932783107635277e-07
9.940067063017739043e-11	1.447711741076813024e-07
1.153918370748377659e-10	1.523299382387338820e-07
8.784801687139998612e-11	1.477269636716115319e-07
7.863768507409302384e-11	1.725332549404362981e-07
1.061625203409076316e-10	1.623365958579037611e-07
8.412863308156510443e-11	1.297762639165243620e-07
8.910844289268699231e-11	1.792508020225600521e-07
9.108608823667520063e-11	1.415477653218833056e-07
7.683398533517079347e-11	1.905838144810421552e-07
9.566392812896521387e-11	1.439739103088005058e-07
9.247022132831737807e-11	1.908683039370200860e-07
1.032008460772097623e-10	1.707457163670491690e-07
1.024223432535284365e-10	1.760349099998359854e-07
9.274344165742949940e-11	1.629914651889601592e-07
1.028325954284483577e-10	1.497076339438764195e-07
9.545660743232900889e-11	1.593455833131558882e-07
6.784872096730874488e-11	1.509746003899376443e-07
1.031806757381483275e-10	1.614115082774105744e-07
8.755918472822902838e-11	1.577267797232331917e-07
8.861052529466854407e-11	1.555399140973607008e-07
1.042790249093011711e-10	2.003485919890890429e-07
9.238963290622456809e-11	1.575420715836840660e-07
7.494298962545844356e-11	1.767744774879055907e-07
1.038103397386567741e-10	1.576953831411047536e-07
8.530775058205007835e-11	1.615272175611398532e-07
7.942866648157576017e-11	1.944570505452463858e-07
8.246376505605871599e-11	1.488241059451971243e-07
1.006351612795680922e-10	1.273094993392522354e-07
6.111160189990100340e-11	1.817608393592804930e-07
8.266441168096687070e-11	1.551294167489587999e-07
9.893584775240385659e-11	1.773760368017337157e-07
6.896191086333602214e-11	1.590806451605117405e-07
7.889799199260152644e-11	1.632248014214692482e-07
1.008175038689049794e-10	1.562187866926980869e-07
9.921214613776093113e-11	1.980932822560909251e-07
9.517062135530696242e-11	1.392373237494516267e-07
1.145405267740301281e-10	1.664463619096919378e-07
8.433285612079877024e-11	1.695564088917455773e-07
7.830971739185951907e-11	1.328167579957799095e-07
9.366323138412977794e-11	1.441428334691637926e-07
9.387080948130843241e-11	1.457184896162484267e-07
1.031390464729873000e-10	1.599827667995615239e-07
9.315482181948053733e-11	1.936659073978789456e-07
8.664693206744413790e-11	1.550892402643322388e-07
1.294097490509928407e-10	1.489059906987931687e-07
1.116989116257995480e-10	1.544220689602098499e-07
9.134210188176709733e-11	1.411526188634521357e-07
9.777323931865455891e-11	1.402702135254090346e-07
8.550200860396172167e-11	1.586593870014221873e-07
1.023265538920859251e-10	1.841061954163456915e-07
8.748395487039458210e-11	1.469040005919230644e-07
7.699294531134287038e-11	1.439727532408474316e-07
7.989788505351082162e-11	1.999902517366968375e-07
8.266536414426512919e-11	1.812162847013460836e-07
1.159463664891302817e-10	1.562118484954872491e-07
5.542427686841232270e-11	1.254128660423130839e-07
6.817156088526162067e-11	1.316379998261646233e-07
1.087535073706618566e-10	1.307568066970639592e-07
9.748784338739367041e-11	1.531816691227960259e-07
1.127904723194134090e-10	1.577092127517791699e-07
8.587386707975372966e-11	1.308613810916585754e-07
7.106118270374224171e-11	2.105324724574291454e-07
7.662465587706482013e-11	1.515923864276928448e-07
9.813705863198385429e-11	1.433897618150640135e-07
8.215094308198792274e-11	1.627437890841506787e-07
9.841441427414549228e-11	1.438237797047290533e-07
9.262784550544471725e-11	1.422519880850897585e-07
7.016012168686715947e-11	1.285993586165141224e-07
9.881395495591078977e-11	1.790513321490512955e-07
8.443058276977249387e-11	1.484690560775423943e-07
7.574193646881347324e-11	1.513685402109211128e-07
8.439292659046530396e-11	1.396417058051872855e-07
1.130039838751685679e-10	1.393402279436184254e-07
7.889183267953538346e-11	1.932182192599444626e-07
9.773628158006643575e-11	1.369845513107451453e-07
7.380671845466122645e-11	1.759221572351847253e-07
3.436695815535937766e-11	1.008975114101902441e-07
9.591964001208662318e-11	1.631003819004660921e-07
9.449290586347085309e-11	1.354218679728700947e-07
7.203940342454997309e-11	1.371645400565409812e-07
9.321600595568694955e-11	1.583927125556907457e-07
5.426042512030339861e-11	1.514353903751311899e-07
8.082479620146339369e-11	1.532106681663765620e-07
8.552078985681372689e-11	1.548724631328763323e-07
8.930360018705118078e-11	1.521497724803569531e-07
8.392003510973347661e-11	1.298460317480120595e-07
7.594236774985229330e-11	1.597666444914809774e-07
1.193199013182032201e-10	1.404904243061377833e-07
1.060102755096745348e-10	1.423413838176173759e-07
9.895642655295182660e-11	1.358004626242520789e-07
9.166799136652945711e-11	1.348683460861291935e-07
9.375807610358883179e-11	1.385799453006545827e-07
1.008834143553309786e-10	1.402908492968497938e-07
2.920711464607228331e-11	7.732439068046799121e-08
8.793203460498389760e-11	1.972682201180604256e-07
9.357654697023809834e-11	1.436475194520740761e-07
1.092236543636829986e-10	1.921682245656515363e-07
9.881671353298435089e-11	1.855637714291707855e-07
1.062265866260465653e-10	1.568077702423419990e-07
1.123377629219638629e-10	1.464914233452168643e-07
1.081624304243194447e-10	2.100398701103392747e-07
9.066381933471789930e-11	1.313394968568941395e-07
1.020747795999961702e-10	1.397847311941167716e-07
8.322725424547319881e-11	1.159359579232878456e-07
7.782918995442404329e-11	1.701884542700081839e-07
9.664291744538763210e-11	1.683835346267151625e-07
6.942852765991706299e-11	1.742495203520345371e-07
9.392963835046341367e-11	1.590580780503760792e-07
7.278931950152786680e-11	1.245327195503122573e-07
9.189155857683038052e-11	1.671067671807341105e-07
9.344727501596803185e-11	1.294477508222298921e-07
7.553606056113787775e-11	1.205196030695761456e-07
9.102283065906510159e-11	1.969781386454154713e-07
7.305386981316631164e-11	1.797755646961452918e-07
1.024095325780483132e-10	1.662397729560774593e-07
1.063330359690495938e-10	1.543107155181617742e-07
1.008927104346913999e-10	1.599806527916893662e-07
8.855308668345012773e-11	1.329918692613031844e-07
7.528409387557411785e-11	1.366556986941950825e-07
8.230351313607645321e-11	1.474583235649696818e-07
9.031839160026166710e-11	1.482100632650115078e-07
9.921713325681545004e-11	1.514043978342830975e-07
9.558908538589085617e-11	1.522997382143017806e-07
8.718866171190529831e-11	1.949182514404290310e-07
9.319474154897891871e-11	1.849983621370191361e-07
7.789683777457074964e-11	1.635087359161053376e-07
9.121727436998655245e-11	1.638694024681864491e-07
1.057936927327505940e-10	1.536107171981348937e-07
1.121122244251554082e-10	1.321848395715354154e-07
5.557668201130571172e-11	1.029929805122635646e-07
1.085930988893264867e-10	1.582021992570673626e-07
9.616447926178877107e-11	1.313705530448482095e-07
8.935601544557812606e-11	1.560699010674780911e-07
1.037755846001109131e-10	1.587257033632581487e-07
9.797850365162970199e-11	1.278921043101582906e-07
1.085173493290685697e-10	1.599837426230976082e-07
8.998851635529564487e-11	1.441796757199274978e-07
9.338485498093995845e-11	1.585411034429846456e-07
6.302436947117442101e-11	1.384349334320408051e-07
9.843727088500887285e-11	1.560629408393807523e-07
7.926618670746905363e-11	1.641866165262638959e-07
9.608965243136642467e-11	1.190107855608616951e-07
8.369717298148249793e-11	1.561976870818564795e-07
9.511806085594449510e-11	1.542131629360673708e-07
8.617287948981560646e-11	1.478220962589762896e-07
8.270006972747287267e-11	1.504027482126710067e-07
7.735864591676622906e-11	1.388202374656520029e-07
9.032703939720545113e-11	1.331651931757111618e-07
1.071044793779437117e-10	1.289646201814301577e-07
9.997417361917572395e-11	1.691649922023409945e-07
7.817483074508640989e-11	1.405910565761159535e-07
9.394574637392573832e-11	1.562188828970654625e-07
1.051831438886248331e-10	1.257060795367555105e-07
1.073608661877287439e-10	1.659178129651036194e-07
1.001198513791520474e-10	1.410332140691386392e-07
9.863320906010892478e-11	1.359341295448203494e-07
1.028678540538614436e-10	1.588716311935143975e-07
9.208652083826219258e-11	1.834009371803571625e-07
8.754137918754096388e-11	1.518163926448124406e-07
7.229412409461342820e-11	1.471795558654242548e-07
8.258581110847120643e-11	1.356060760794191206e-07
9.846583469220271098e-11	1.501484340282644190e-07
1.093949031958008012e-10	1.645925217113513515e-07
1.168451905057290674e-10	1.549211638894555307e-07
5.541612201220605634e-11	1.403143634798008219e-07
8.645206404771415443e-11	1.531603048648956750e-07
9.139501936040374590e-11	1.499895512729505911e-07
9.444300158315654757e-11	1.612470155575046081e-07
8.580185084133349064e-11	1.209495842676651981e-07
9.798148104149140781e-11	1.561187147642371622e-07
9.619557530883137085e-11	1.180051322940033949e-07
9.944573895945181855e-11	1.555552067628456793e-07
9.340974648609241475e-11	1.356624433070211270e-07
3.496705530693854563e-11	1.059704172906001356e-07
4.343382174715639520e-11	1.080085441283527270e-07
8.008450811225144731e-11	1.845355478411341867e-07
1.082021129048233808e-10	1.472955708382620264e-07
9.004451626507967176e-11	1.407900317754717248e-07
9.404663260724535474e-11	1.380615993345633337e-07
7.889681120181966934e-11	1.390384166416853512e-07
1.206882037153941858e-10	1.516559697903584078e-07
1.085680865807202489e-10	1.473445614200559429e-07
1.079524440005851413e-10	1.403248054168039906e-07
8.721606268750532275e-11	1.806794366421206089e-07
2.435537880478357426e-11	7.517324056176162550e-08
9.242609482709664555e-11	1.452061111700314242e-07
1.154348868993419610e-10	1.432325379469857310e-07
9.402980489694404369e-11	1.384566098224631334e-07
7.872794026650944664e-11	1.444434457254021838e-07
6.118680788612022585e-11	1.303102592527922120e-07
8.374976865388293011e-11	1.578121140964254901e-07
9.086570447240116149e-11	1.386207414145222753e-07
8.558067115821241528e-11	1.513591125664040049e-07
8.492867333423611792e-11	1.387553188527844758e-07
9.608121931560730400e-11	1.498470944339059434e-07
7.542790952077788838e-11	1.567770798393659196e-07
9.172688694050216094e-11	1.378829454774473296e-07
9.320687604420113282e-11	1.285868093063716389e-07
8.911248891626067958e-11	1.443196905333559988e-07
9.477536493167724766e-11	1.894259499249907283e-07
7.052527595920019625e-11	1.469181705967718488e-07
1.127709478555393359e-10	1.359533367325405372e-07
9.750444583032015046e-11	1.471981288358953442e-07
9.875807493089897016e-11	1.341616637746767218e-07
1.034098341986033793e-10	1.569024734613958727e-07
9.331055797782048094e-11	1.376633428001197923e-07
9.197380481594190872e-11	1.547436774777929871e-07
1.040258575121114797e-10	1.387812658959638822e-07
1.025566896389923710e-10	1.270059308616848471e-07
8.369044805240933396e-11	1.528942039877023435e-07
8.809625541683626763e-11	1.301426342771128624e-07
9.833535189825590433e-11	1.567563441421185311e-07
9.403027238792411901e-11	1.454366179225820071e-07
9.157279134378524745e-11	1.649645828660739974e-07
9.740674139910438535e-11	1.417788236758586083e-07
9.334982982999759320e-11	1.476241795627540918e-07
8.402482192041875238e-11	1.308707872794589360e-07
9.273128962677290954e-11	1.520472555916580029e-07
2.364191365582952292e-11	1.122072343539684466e-07
8.965302610516678406e-11	1.499484631222905662e-07
8.894749488053143700e-11	1.546412111580536605e-07
3.750212276498546784e-11	1.687230617380175614e-07
1.075094392358833905e-10	1.599211772743573597e-07
9.669905680945957075e-11	2.136974474932161857e-07
8.969492267109102391e-11	1.342751054084980898e-07
2.867941329841082323e-11	1.039871373368451084e-07
9.084935694678949918e-11	1.568472300427695940e-07
9.466056042747678124e-11	1.377308037897053382e-07
9.173522904158799497e-11	1.379442256558768842e-07
1.024708655839696451e-10	1.372479466636030939e-07
1.015061591173207900e-10	1.404369256867154132e-07
7.557499358269839720e-11	1.263465027113927768e-07
8.067593299561560434e-11	1.459395130091227852e-07
8.473842570300857421e-11	2.216596014821779748e-07
9.874933485948468920e-11	1.548601174595594718e-07
5.404030075128394172e-11	1.559436959178688985e-07
9.397772395129278738e-11	1.447297736756247892e-07
1.152049873875674531e-10	1.634059390692953862e-07
1.002251442485580683e-10	1.582837204585913203e-07
9.747674320622641096e-11	1.363931621417319596e-07
9.601106865055985384e-11	1.465409219770591681e-07
9.907329645599922584e-11	1.511880734630116781e-07
8.465567033024972991e-11	1.327627302948876739e-07
9.388713441537162510e-11	1.359789753646372463e-07
1.084473222940571141e-10	1.586919619593459360e-07
8.905975226480361010e-11	1.433488759402424829e-07
4.812889918074241197e-11	1.214921451519113458e-07
1.032849178592360771e-10	1.617087036839617311e-07
9.960158121489601596e-11	1.358629248361430873e-07
9.074230615375474395e-11	1.393746942614254868e-07
8.534129471223559145e-11	1.758992583220926842e-07
8.961784293334247617e-11	1.493144035130879204e-07
9.460361302421966732e-11	1.451504446776332618e-07
8.885030501235815310e-11	2.117117440359398805e-07
1.190482867314976563e-10	1.515630934759361781e-07
1.013826462271175903e-10	1.509229242306634264e-07
1.027183505122713758e-10	1.594590733681323761e-07
5.425576872807068954e-11	1.242143889134899952e-07
7.939642737887973080e-11	1.569307453795039723e-07
8.885605803289121157e-11	1.561380866094363534e-07
1.141846956766984577e-10	1.411562293977598498e-07
7.749131500701611867e-11	1.578777041196063636e-07
9.536723890017462077e-11	1.667914689376517130e-07
8.384580572539231758e-11	1.163703199923396179e-07
8.126922572835448133e-11	1.369207865547880816e-07
8.392288035711720068e-11	1.443858547630178467e-07
9.049612166510312857e-11	1.406734767057208637e-07
8.939680688878168410e-11	1.541006170192843445e-07
1.048003691325105495e-10	1.401239649714127936e-07
9.771452439097437915e-11	1.251665914716844022e-07
8.090195859856035629e-11	1.609457812477998762e-07
8.356016856334051259e-11	1.842687118214201311e-07
8.821190829836630994e-11	1.503044604880558792e-07
8.904709664652503503e-11	1.455418039293694671e-07
9.031412638059819454e-11	1.703311452828815700e-07
9.733597313144051659e-11	1.345279123274466026e-07
9.071749278534000545e-11	1.912849598530438558e-07
9.828126454998856508e-11	1.742742300718886159e-07
8.149832617636587265e-11	1.396503129056119228e-07
8.421788902541978746e-11	1.863885798718126815e-07
4.376615287516685553e-11	1.094408402127027669e-07
1.018544045334908067e-10	1.273203894644101518e-07
9.755762812368472175e-11	1.585857365456895247e-07
9.080830576196043752e-11	1.499876130017737980e-07
9.700301756773143693e-11	1.276986704096354084e-07
8.631181409613209769e-11	1.405911571398654470e-07
9.810369669780032704e-11	1.252433372665469319e-07
8.998654276692122702e-11	1.531159303273581604e-07
9.260548499769475283e-11	1.243973217806051810e-07
9.054390562493774815e-11	1.531537769397310725e-07
9.167550832122846156e-11	1.534977178832245160e-07
1.049282958722847271e-10	1.270192368348379127e-07
1.047373597597712594e-10	1.488976100528980305e-07
1.001829701508193810e-10	1.299395452780783769e-07
8.194615723360762800e-11	1.531200746640399901e-07
7.436327834196523567e-11	1.373292191032903198e-07
7.972477968323284231e-11	1.515229326638840071e-07
9.158419542424127146e-11	1.427728020417705303e-07
1.014744587397922777e-10	1.317427301381457174e-07
9.859152931555153154e-11	1.878024864416862229e-07
1.062832520581035026e-10	1.466852572891601063e-07
7.917187673989100215e-11	2.229114272460538238e-07
1.067634271113337500e-10	1.677190066245824181e-07
3.627138824261209412e-11	1.259752319252816183e-07
1.012812266276241249e-10	1.415903726040351415e-07
9.498129113804064384e-11	1.470980055516574208e-07
9.370696918351796147e-11	1.188350814178880664e-07
1.006105909470507351e-10	1.498122496782697803e-07
9.808097307503680874e-11	1.745682349344075262e-07
1.077286699612621695e-10	2.290222100905026564e-07
8.776307556710061736e-11	1.162227000796435615e-07
9.659482649827003282e-11	1.508965021837654105e-07
7.716115491904181346e-11	1.325215703129821703e-07
8.494229682868778750e-11	1.390010800782907929e-07
8.712741301252078730e-11	1.961546338314060271e-07
1.027125666018610030e-10	1.749963748525045361e-07
5.063690582583076618e-11	1.323618260352992594e-07
6.840941371470645091e-11	1.649046332807152672e-07
8.053364536529033467e-11	1.267292686638949633e-07
1.001883082385025088e-10	1.669513082075893816e-07
1.095499379887622882e-10	1.592822615778257897e-07
7.721683918638665278e-11	1.569786485585690604e-07
8.677346144271342509e-11	1.693252226480602762e-07
7.969040235747868808e-11	1.988430938498087229e-07
9.149995319743846027e-11	1.531560947970764746e-07
7.538060558548702863e-11	1.868816826771978683e-07
1.065733154251854729e-10	1.282480282892601041e-07
9.314444862057285122e-11	1.593020846095747180e-07
9.839369613154350519e-11	1.352540015293580099e-07
4.267088141450884289e-11	1.149033601203496859e-07
8.707742866312661810e-11	1.503857857082803429e-07
9.779713515990059894e-11	1.284313690041962895e-07
1.037011393182990282e-10	1.659441132041830158e-07
8.619995085020824206e-11	1.531320378165663628e-07
1.045774119560862167e-10	1.471384083419389701e-07
8.289614594037436985e-11	1.337234993367522379e-07
9.628063032073960995e-11	1.528406818275318329e-07
8.742031499990751206e-11	1.377042979148703259e-07
9.720694311475307881e-11	1.738857784076786663e-07
8.211389562798158263e-11	1.355958282523316743e-07
8.746986359999849579e-11	1.546393758110784861e-07
1.113161305466953622e-10	1.471206892383108348e-07
1.048253258674792986e-10	1.554765543821489792e-07
8.338674137757998861e-11	1.383453116702789315e-07
9.896509132467305473e-11	1.653168505265858340e-07
3.410586192025032947e-11	9.226926265326615482e-08
1.001368866545654428e-10	1.726611317152335474e-07
8.473622669367866559e-11	1.841131459899869084e-07
9.398848334468583804e-11	1.537147317616089075e-07
9.033912854052973616e-11	1.304208848463235602e-07
7.757977626503810830e-11	2.324318834892803487e-07
8.616800083434617485e-11	2.008232507131781352e-07
1.045577885285767751e-10	1.437137962603936644e-07
9.571968508148690549e-11	1.473422535786887949e-07
7.180602767722274155e-11	1.257972335932569492e-07
8.938856287436684432e-11	1.280575677074008483e-07
8.400507403318890543e-11	1.415255706527867408e-07
