# Supplementary material for: Increasing evidence of mechanical force as a functional regulator in smooth muscle myosin light chain kinase
Source: eLife. 2017 Jul 11;6:e26473. doi: 10.7554/eLife.26473 (PMC5505704; doi:10.7554/eLife.26473)
Supplement: Figure 2—figure supplement 1—source data 9. — DOI: http://dx.doi.org/10.7554/eLife.26473.017 [file elife-26473-fig2-figsupp1-data9.txt]

force (pN)	loading rate (pN/s)
1.046840633283973403e-10	1.444941363215827953e-07
9.603903882704514794e-11	1.477062869856672709e-07
1.048367494417724279e-10	1.316944261288428679e-07
9.083743668156235421e-11	1.322269956033644036e-07
8.345347322061872568e-11	1.565235173206449318e-07
5.591149623703310386e-11	1.264473087829094293e-07
1.047344949036919558e-10	1.273706199426291689e-07
8.940642959116972914e-11	1.515643811555735079e-07
7.769854144884030274e-11	1.717431430553433268e-07
1.142127148135886540e-10	1.628677167167482174e-07
7.518541887075690626e-11	1.443467062445217435e-07
8.002862882015184251e-11	1.391582077420016998e-07
8.578764097446322555e-11	1.274992668414337761e-07
9.445788564460891682e-11	1.513529701604248795e-07
1.000919631108311281e-10	1.494529247984758544e-07
7.585559624288571629e-11	1.385629792236991759e-07
9.296657735057979541e-11	1.443568287549989380e-07
1.132247209537881358e-10	1.543530256810948689e-07
1.021373510837536378e-10	1.171912184847760441e-07
1.008346149075538140e-10	1.441886327201081142e-07
9.415959170719460495e-11	1.570695956821008916e-07
9.886550049976194064e-11	1.599205975601547601e-07
9.719342388233526549e-11	1.440169168475553265e-07
7.716303209364383818e-11	1.641045693267664622e-07
9.170504344111417297e-11	1.850631565816159187e-07
9.906707344502364492e-11	1.587614029214291518e-07
9.871611808376852014e-11	1.632971057604311805e-07
9.502484897536428618e-11	1.607290428830429678e-07
9.938604722908524532e-11	1.412186652193822393e-07
8.196204586854450777e-11	1.486106075450925785e-07
8.041672162524104116e-11	1.307914192140282662e-07
9.167865927806185047e-11	1.518118630015927552e-07
9.341207434312380985e-11	1.295492879533058828e-07
8.085849485518733473e-11	1.342695973686425736e-07
9.831913634908784289e-11	1.533714148067386870e-07
1.060124392841436716e-10	1.329187906515993711e-07
9.733379221323344209e-11	1.302740203845254680e-07
1.130926083944344839e-10	1.397829286808237271e-07
9.315907714640116665e-11	1.348142990763247142e-07
7.059148932545559371e-11	1.415022403724538493e-07
8.989603126842270418e-11	1.417071966802268640e-07
1.014774816543815822e-10	1.613311560949748271e-07
8.964918242099683123e-11	1.281153942046010525e-07
9.185407416072032473e-11	1.535584089056429705e-07
9.459939603463022845e-11	1.859632615655004007e-07
7.923487426765590042e-11	1.277914375053170192e-07
8.704470840713079576e-11	1.328494875952044077e-07
9.423531531910311191e-11	1.709281097965223927e-07
8.480627710331214946e-11	1.447439889543591934e-07
1.093040922894577256e-10	1.320658005621999095e-07
7.807324136758047691e-11	1.496353699452482089e-07
9.900774580727599706e-11	1.529619407035629939e-07
8.209884420914138417e-11	1.330379400280150032e-07
9.639667893609300835e-11	1.293357175275249661e-07
1.031811270845050659e-10	1.236257614092665518e-07
8.801145701951964913e-11	1.275433432602875530e-07
1.055146266551654582e-10	1.587068130289641887e-07
9.069774106662041789e-11	1.533433010389229957e-07
8.500094148423588386e-11	1.299482585988486437e-07
9.048838233577522778e-11	1.903165864987291114e-07
9.327596898037659345e-11	1.345993645858479788e-07
1.029124343135776104e-10	1.344259971838367531e-07
1.042129009924757928e-10	1.310296598061468884e-07
8.386245271293208264e-11	1.549616653934310915e-07
1.078067432613115779e-10	1.393415880742273689e-07
1.192546803682597122e-10	1.365010725564718032e-07
1.182589602606544156e-10	1.517669093877955052e-07
9.974400404963550961e-11	1.310252035495907026e-07
7.222956866612764420e-11	1.437382199615736526e-07
8.382300330333455858e-11	1.362364403906851700e-07
8.691458725784171457e-11	1.419165523172843301e-07
8.429695591147307220e-11	1.309505231287975892e-07
9.305484666975115608e-11	1.413980245326063376e-07
6.997506817074703229e-11	1.588496242122483336e-07
5.895567907239243281e-11	1.122551761508580484e-07
8.756458816451049917e-11	1.340195904558875582e-07
8.796275470017173334e-11	1.194977209309862663e-07
8.547742869342058327e-11	1.289161510255799512e-07
1.129534350548280195e-10	1.258939550411108742e-07
8.210442078020585117e-11	1.307212149328733358e-07
1.058992999110209058e-10	1.574588012235740553e-07
9.443331723599413684e-11	1.472629543916649958e-07
9.106812596753568706e-11	1.474991271854889660e-07
1.119899145258578775e-10	1.366647836478588078e-07
9.143776177823937594e-11	1.713342276349487289e-07
9.906260716357908021e-11	1.540687601703198011e-07
1.060148729559094569e-10	1.366171364608613113e-07
8.745383045106752689e-11	1.516119580394038944e-07
1.012425921939572077e-10	1.518777251784839903e-07
1.253163047735140381e-10	1.569697381081598187e-07
9.965732022112378139e-11	1.448788883284740306e-07
1.005838745117460687e-10	1.427271260234050674e-07
9.420766123089680900e-11	1.318518697953895169e-07
9.645231256599580468e-11	1.513279009501318105e-07
1.001125774434154005e-10	1.481829107964970180e-07
9.643878732948525333e-11	1.234166507488334533e-07
8.989232147439824150e-11	1.370967489014069426e-07
9.455471158829352511e-11	1.273124472671122393e-07
1.033005118720820302e-10	1.470474100752777882e-07
9.433718692293527123e-11	1.485038711467659276e-07
1.022828772576251509e-10	1.579751589236986413e-07
8.863804515194324877e-11	1.289907421107144430e-07
9.309109886356972142e-11	1.494001208323659494e-07
9.676003447771033986e-11	1.515313274724918959e-07
9.691243379591352809e-11	1.886489389514649603e-07
9.056198475080790880e-11	1.373698054984409840e-07
1.260763299026361182e-10	1.337018933132701301e-07
1.048169725845291345e-10	1.418063773999060759e-07
7.498080115643709489e-11	1.200430632993310163e-07
9.688243187357199694e-11	1.172525994396027136e-07
8.246982315992118839e-11	1.410093790349013976e-07
9.284888337486910555e-11	1.265031335531461947e-07
9.284563216933483801e-11	1.363183195727864786e-07
9.557044089335941198e-11	1.340584246940571538e-07
1.055249425566106978e-10	1.338208480693733968e-07
7.267267780454071187e-11	1.529824595369639212e-07
1.122352065865140710e-10	1.553151731630156236e-07
8.754651439743165756e-11	1.516599379650496301e-07
1.011415175358085578e-10	1.542997399914321113e-07
7.263806997095888230e-11	1.580994743083875609e-07
9.529900599843045506e-11	1.546817617211272054e-07
1.245409840996199104e-10	1.456261182683781685e-07
8.796908476091338573e-11	1.529433703061916511e-07
1.091366978465639846e-10	1.265905475268937707e-07
9.912091939762115471e-11	1.228763208956007484e-07
1.030740978815511610e-10	1.334365655584791459e-07
9.842169816457832876e-11	1.517104882313167536e-07
9.960162910723510067e-11	1.319509289198977307e-07
1.093181175287113672e-10	1.288470479483444677e-07
9.962270510667948517e-11	1.280441757585062826e-07
6.483088595763028870e-11	1.428607820774045983e-07
7.366900732846547702e-11	1.300935677355556734e-07
8.446490512606539432e-11	1.318500554798358469e-07
1.013668293241102822e-10	1.492619945079719929e-07
1.055419224405884372e-10	1.628096412450636597e-07
9.233601248147868604e-11	1.394782843901405146e-07
9.430493144231948761e-11	1.580663586793809426e-07
9.474890668899123551e-11	1.540954905645274301e-07
1.021265736275982607e-10	1.275067989793330747e-07
1.027950858701446025e-10	1.610080471168692584e-07
1.007400839871372665e-10	1.587433752578437820e-07
1.086951540065764260e-10	1.304941775978996039e-07
8.861944328572397271e-11	1.342284051454414228e-07
9.644994355229586737e-11	1.383546511912500356e-07
8.354629531250007116e-11	1.572486273391031331e-07
7.894408844705459142e-11	1.634995558213123438e-07
8.947983940081651954e-11	1.293848415067505326e-07
8.508818541047870434e-11	1.426425826567671206e-07
1.009879251373167793e-10	1.381747859757820801e-07
7.867998371766968321e-11	1.271484923474403743e-07
9.016651115493632423e-11	1.366099841217782430e-07
7.954170502643086282e-11	1.440663064733046329e-07
9.822125645968551376e-11	1.341003131442055463e-07
1.111377173235395319e-10	1.822842127049125127e-07
1.074877381267856769e-10	1.402682906290576099e-07
1.270314483019443774e-10	1.592915377281116482e-07
8.664151228450734148e-11	1.612105574011661407e-07
1.101506642206461869e-10	1.356014504444796810e-07
9.711358980679165596e-11	1.304115235071135766e-07
8.100161898617415646e-11	1.642854802436423693e-07
9.613348897435248921e-11	1.767864206084754554e-07
9.207313136760185883e-11	1.663115003028111023e-07
8.665504708631612071e-11	1.313112313821995775e-07
7.984295823336509324e-11	1.333958502741534869e-07
9.526402952039933904e-11	1.586344471055993558e-07
7.077858390654523475e-11	1.682007696281215910e-07
7.986529003850811354e-11	1.251784229492884122e-07
9.141208327845628276e-11	1.346022609452833627e-07
9.600521458538962198e-11	1.631590287928842827e-07
9.627925537184052873e-11	1.337690114844560722e-07
9.674245947701755716e-11	1.585578959310491914e-07
9.716959854849888837e-11	1.269290024614181989e-07
1.018455821697573769e-10	1.648698072598215941e-07
9.405877745260251675e-11	1.337497303359026313e-07
6.067431473008212426e-11	1.169600431927608829e-07
1.053139791421569067e-10	1.411059924123542111e-07
7.751822197917301591e-11	1.321120733921025748e-07
8.981342109375575435e-11	1.606889004442111545e-07
9.316508309001424501e-11	1.513266372365378639e-07
9.971493295429344540e-11	1.162117462222782673e-07
7.694389990627541912e-11	1.137807673277931546e-07
1.213729815112271372e-10	1.442252260601605766e-07
9.941598179801761447e-11	1.541564804924469974e-07
9.885236198789088343e-11	1.385325576782894471e-07
1.121420016018966786e-10	1.345716491389433865e-07
2.084963002966827124e-11	1.436703964193810165e-07
9.738502643062487325e-11	1.572258134660607063e-07
1.010119380211546428e-10	1.256211306189755785e-07
9.021062359826473263e-11	1.518790567710198112e-07
8.822946806875302153e-11	1.526541198189126643e-07
1.084577082466957621e-10	1.356226486201407891e-07
9.316347398494142912e-11	1.533684206055280669e-07
7.185239627276495530e-11	1.470818864090631036e-07
1.134142693954994282e-10	1.375147197379271468e-07
8.297660172275562903e-11	1.467986258978401070e-07
1.018174438480460053e-10	1.226818511607736579e-07
9.479660599454840520e-11	1.282884702077627837e-07
9.080166895393740048e-11	1.563112357866139627e-07
2.567524833866108645e-11	1.278673874451747260e-07
5.567743891563045662e-11	1.527990788432160934e-07
1.001940968240577257e-10	1.253670926712407383e-07
8.663040644216808210e-11	1.498421297020061538e-07
8.740566160457189338e-11	1.377370511188160751e-07
1.001001599290138259e-10	1.587556627066748899e-07
1.061352454467259431e-10	1.538731548242563838e-07
7.038598177451218958e-11	1.527073074541525642e-07
8.581090982202615305e-11	1.304146042582354504e-07
1.015593469047116632e-10	1.545980830241278417e-07
1.082349089463976178e-10	1.232703817375854614e-07
8.234642394381518740e-11	1.218139894807310821e-07
9.281485975341285961e-11	1.314636229801178081e-07
9.001556272516817591e-11	1.578965435234185678e-07
8.908624228740994109e-11	1.277236286149054871e-07
9.211245464779629958e-11	1.542234922306396884e-07
9.795460359744599253e-11	1.172097221515450198e-07
3.855921775761195800e-11	1.526185132540664260e-07
7.294994548415243600e-11	1.221105949444537637e-07
3.061283671536587261e-11	9.549015245421976252e-08
9.552322193643433215e-11	1.337283442597634009e-07
8.957564956518700378e-11	1.355183295796709268e-07
9.275691007709084002e-11	1.303386469606006363e-07
8.237254149952018917e-11	1.372704220776280350e-07
9.159960082266239774e-11	1.184333741368370535e-07
9.839848987782758023e-11	1.410318204669047014e-07
8.613185236490581616e-11	1.394145413035478197e-07
9.970631306470681895e-11	1.279589161329646124e-07
1.058897505581366610e-10	1.362485865739109040e-07
9.879414315111028109e-11	1.368144218744562894e-07
1.019180023348779371e-10	1.387460509959676105e-07
9.714302964963440810e-11	1.276722035141470156e-07
8.674071104645431380e-11	1.315226266410007052e-07
7.115007483868543982e-11	1.320024856318054542e-07
1.115617600212357509e-10	1.522655231676580870e-07
9.675883735181248177e-11	1.355795104064636057e-07
9.741133880731324609e-11	1.759508302599512654e-07
8.426140645063639037e-11	1.280111936758057987e-07
9.331489752399765858e-11	1.340111787625926614e-07
9.632578157336621857e-11	1.204716790717371479e-07
1.006414078987971011e-10	1.257322024655047922e-07
1.033532368267151596e-10	1.737152011447571948e-07
9.741163027762993792e-11	1.279642895632758872e-07
4.280389390068521484e-11	1.028894710642160330e-07
8.511800185843743053e-11	1.386920084944197600e-07
8.648303080180968999e-11	1.465009393259275974e-07
6.991361990997443450e-11	1.342480068050872345e-07
9.696162502292752872e-11	1.541963610061943246e-07
9.422863696000178703e-11	1.476523001992785370e-07
9.483139597603577805e-11	1.296954452364866198e-07
4.135886924991194224e-11	1.030381773801759213e-07
8.662686402364286541e-11	1.192062838359889972e-07
9.769010110155423133e-11	1.558611998904209683e-07
9.368269943907826822e-11	1.456396931841989848e-07
1.110635724258632846e-10	1.272648560079214807e-07
9.175759487621936457e-11	1.276768935192366971e-07
7.843052321816784514e-11	1.218227262571480892e-07
9.301492510017869703e-11	1.393753869158079591e-07
8.682843850653251579e-11	1.257133235081762148e-07
9.193801541142318920e-11	1.352138899890514443e-07
8.356045616272682012e-11	1.605224958433970140e-07
9.366371992985747984e-11	1.297843920791435146e-07
9.003068385934370662e-11	1.361210366685181364e-07
9.356607548553659767e-11	1.513966636331929259e-07
8.789204461439259753e-11	1.236611697174625711e-07
4.795229384630288156e-11	1.357633123239277822e-07
4.786200514736570679e-11	1.248033242546264088e-07
1.071596615677607971e-10	1.372652889668099881e-07
6.804336368541422560e-11	1.256820622586362826e-07
8.998837643410847979e-11	1.650860044644272796e-07
1.094410562035255936e-10	1.433540441600933846e-07
8.965073817927826123e-11	1.493158584870771108e-07
7.558951538375685361e-11	1.471574334346516824e-07
9.084707094260387350e-11	1.583590720770501587e-07
9.025390238478587615e-11	1.489641410670028654e-07
8.736384686440188511e-11	1.251594029390020824e-07
1.156717975710532314e-10	1.255831102688372946e-07
1.070252879776200194e-10	1.405047294947005628e-07
6.636300424851893784e-11	1.362139466034398711e-07
1.088062016584289768e-10	1.233260508030833703e-07
9.531275940297664976e-11	1.547970381277539943e-07
9.127489851713797292e-11	1.343398471363307451e-07
9.307370423078141404e-11	1.523626292203338929e-07
9.546182808595460677e-11	1.274937598010432563e-07
8.914169225637360240e-11	1.533936572590475074e-07
7.542142922491635461e-11	1.300658020812135897e-07
9.052866140527286857e-11	1.554235233235667110e-07
8.086526582017341165e-11	1.214155432595270470e-07
6.316181237762005097e-11	1.262066236558480244e-07
8.882333274509632117e-11	1.828048237478119260e-07
9.621885243133109571e-11	1.318595652297806903e-07
9.840107427515664543e-11	1.598033124303095573e-07
1.004060991999704178e-10	1.368242848203011228e-07
1.081614608991398012e-10	1.301401950372440836e-07
8.453904851033716270e-11	1.258090989677811963e-07
1.031945107473088413e-10	1.357628775116684100e-07
1.010396392552214074e-10	1.315445271255004074e-07
1.085687224823148936e-10	1.182600453526503150e-07
1.076862200757504935e-10	1.340957077538702363e-07
9.317889771275910768e-11	1.291103301483749222e-07
1.007615169243451173e-10	1.376840870034837954e-07
8.871092824704133098e-11	1.451895508568656239e-07
9.454087295176601012e-11	1.236211034510416253e-07
1.023639754574164771e-10	1.310063299511092397e-07
1.034299621525687489e-10	1.510123758272246712e-07
9.395112091568159327e-11	1.420293243270747232e-07
8.718432912451923383e-11	1.554019567898278658e-07
9.820601921799758125e-11	1.262284194936368471e-07
8.824567607752253072e-11	1.220168111107325669e-07
9.358034292595730480e-11	1.684556535745256349e-07
5.745505278152798582e-11	1.123062687256159021e-07
1.022993861947511377e-10	1.231635660195784429e-07
8.479289180809866125e-11	1.503507146469891916e-07
8.445595321282418337e-11	1.402323277210418815e-07
7.411855394292937535e-11	1.283273705385919086e-07
8.699500365068229443e-11	1.411726274990001719e-07
9.325761051704873201e-11	1.489814957466401387e-07
