# Supplementary material for: Increasing evidence of mechanical force as a functional regulator in smooth muscle myosin light chain kinase
Source: eLife. 2017 Jul 11;6:e26473. doi: 10.7554/eLife.26473 (PMC5505704; doi:10.7554/eLife.26473)
Supplement: Figure 2—figure supplement 2—source data 1. — DOI: http://dx.doi.org/10.7554/eLife.26473.019 [file elife-26473-fig2-figsupp2-data1.txt]

force (pN)	loading rate (pN/s)
5.115776533646551428e-11	6.781400975570689433e-08
3.978619315555828570e-11	5.542559131979955385e-08
4.244115267164548362e-11	6.919826854763021428e-08
2.186281342455701951e-11	6.848524208564770853e-08
2.589607670792445102e-11	2.287227758812923401e-08
4.416787756578078250e-11	1.227777304207802819e-07
3.605813218497258761e-11	7.065007393794049440e-08
3.406125771617331533e-11	8.351850289630894507e-08
4.172783721299919466e-11	4.484885216114028168e-08
4.042262868070346266e-11	4.374402076732649600e-08
4.425496948119587611e-11	3.498636096959095373e-08
3.159333178045491934e-11	6.524550200067514560e-08
3.074394362679584751e-11	5.633356801772114818e-08
3.769845612255484389e-11	8.500420250116320592e-08
3.758635404323737521e-11	9.008940420398724220e-08
3.604556993200048952e-11	7.026993743683790936e-08
4.486395894342612426e-11	6.436570375469205247e-08
1.508550820489094587e-11	5.257056321522713224e-08
2.081327059397621044e-11	6.060537176595656972e-08
6.107546928979186995e-11	7.335660488632213957e-08
4.180871354161383404e-11	3.847499904518122885e-08
3.218758957540062959e-11	3.202220687006003420e-08
3.255732480837421698e-11	9.916225547113432008e-08
3.546999200954662387e-11	6.797596391957281987e-08
5.498040706654201070e-11	7.093323383156795415e-08
3.021712208944697473e-11	3.165682265949260632e-08
4.690553583188712526e-11	9.229737570468882851e-08
4.118437893966977072e-11	9.484558650038703776e-08
3.570994831372103729e-11	6.799460868247015724e-08
1.879320685891182607e-11	2.562757785851480352e-08
1.002133939529654668e-11	2.242239429748528706e-08
4.544006836552016620e-11	7.356171200415639867e-08
4.219328883357773973e-11	4.655776682696370322e-08
2.543693120728255367e-11	5.438223214370744905e-08
3.729613520606673154e-11	6.894982612301825715e-08
3.236168363027435275e-11	6.231047035186728445e-08
3.698914696504603408e-11	3.439320918893841428e-08
3.927400737555349478e-11	6.783592170953284887e-08
3.670409971253566178e-11	5.928105904303071850e-08
4.027634753374328566e-11	3.706798529968244378e-08
5.671632000822417297e-11	5.067925271742828476e-08
5.122329913206809915e-11	7.100012130343432266e-08
3.942878974151880158e-11	8.606615860536073799e-08
3.877662957390998708e-11	6.284585478894699339e-08
1.749078011360092083e-11	4.479805149519908019e-08
2.433359432927589166e-11	6.369190421330904297e-08
3.017344174782573851e-11	1.385283346695184810e-07
4.409074295121125463e-11	4.346824866206684117e-08
4.502402811214272590e-11	5.900064869768619607e-08
4.324703557051531565e-11	6.837914915891159074e-08
2.075250568140434807e-11	4.861215273685945215e-08
2.926269411379143890e-11	6.852232938728346014e-08
4.399684672747236976e-11	7.753992786822338694e-08
4.269168612645077786e-11	6.533300739581604021e-08
4.057830978063066494e-11	4.630449319257717960e-08
4.099904891127797842e-11	7.146952778022290144e-08
3.602631586318049777e-11	6.654974989840970395e-08
4.095805167754754231e-11	9.545680363478654728e-08
4.204219838683306201e-11	4.544789331290719902e-08
2.807186860162464656e-11	6.565846378009318088e-08
3.371104285723937339e-11	6.054991922826756429e-08
4.148850477551505958e-11	5.464336077556605503e-08
3.110160349346633246e-11	5.693278235187553304e-08
4.683435456948970936e-11	6.657458591926115625e-08
4.593636154473897626e-11	6.500032210571766907e-08
3.920395853526237189e-11	7.107270483465205410e-08
2.169285588156334834e-11	5.348073923609292472e-08
5.094103883741368861e-11	6.888543508367550043e-08
3.854351798471311278e-11	6.537708421919341660e-08
3.536554238289603927e-11	4.823118182229985488e-08
3.862437126120046458e-11	5.081600432426928356e-08
2.500899472318552758e-11	1.065176303137065094e-07
3.621168229248211928e-11	5.455218430933949966e-08
3.446879855649808964e-11	6.363684463884811008e-08
4.933286393071532419e-11	5.836162256228918550e-08
2.907584104419821297e-11	7.201759759836167369e-08
3.499962028440904054e-11	5.297921444230097393e-08
2.741508825247977182e-11	8.699553251326068969e-08
4.243126562840867428e-11	1.000565667395591383e-07
5.026127579458450919e-11	5.749264279739895638e-08
4.296672987135358243e-11	9.066676604623789941e-08
3.636435058799907160e-11	6.322218369641304303e-08
3.645344785687602841e-11	1.225069650122642746e-07
4.587112362065514720e-11	5.973591397504818821e-08
4.196480795730420637e-11	6.094680110962374767e-08
3.332882652781579054e-11	3.652676647620217272e-08
2.443537727689874430e-11	1.007548928649666033e-07
3.610527499965706715e-11	5.516845134005522326e-08
4.251038717481215100e-11	1.017649029064658215e-07
1.165360425833403003e-11	2.316846270382410196e-08
3.842250363186337763e-11	7.491906239426154113e-08
4.708897483733387140e-11	7.011393834569434400e-08
4.991425377669987822e-11	7.299045573091525513e-08
2.872844467630537036e-11	3.504363244638436588e-08
2.268500583487673331e-11	8.651940778138636131e-08
5.552326236105540821e-11	7.647912347443105726e-08
4.219325169783622309e-11	8.111163655936734507e-08
4.229784707306677943e-11	3.245937357532996655e-08
5.226463034426774318e-11	4.297887368187883358e-08
4.678913769162087100e-11	5.827726873309626156e-08
4.454919840686251647e-11	5.948635084431161551e-08
3.567862715741980099e-11	4.474571380562776024e-08
3.829984799985837347e-11	6.673567338702687774e-08
2.580379029691625576e-11	5.895437040479182286e-08
2.269561917447278071e-11	4.373349520268458915e-08
3.522271791016119407e-11	4.783831281554728485e-08
6.134587700227290310e-11	5.719736257402900934e-08
3.071053843995113409e-11	8.866232810597421317e-08
4.506085418470559142e-11	8.918465407011508758e-08
4.664583248463288092e-11	6.643278684675670993e-08
5.174505114970621859e-11	5.891460295541279213e-08
2.874006441164072610e-11	4.400282823762889789e-08
3.370372214420106539e-11	6.473799084579939980e-08
3.800953676672921632e-11	1.043870589860440958e-07
4.307915818305084322e-11	6.127739165875929674e-08
4.356548798517957707e-11	7.473293587126731496e-08
5.160713643067023315e-11	6.761940068116179390e-08
1.910042403447446112e-11	2.217386285901091916e-08
3.925858463700743290e-11	8.736138488519203353e-08
4.722193970105705731e-11	6.498568849697129342e-08
3.887702065651726219e-11	7.079429300849437323e-08
4.255683764618135432e-11	9.941485529506219069e-08
3.258189085582117037e-11	6.645634836633174550e-08
4.216143609613556556e-11	4.799447036311638431e-08
3.527410100043244127e-11	8.952544926197542234e-08
4.322592452448158499e-11	4.686243216357212567e-08
3.997359988570734570e-11	7.185003239591142679e-08
4.975535707633183235e-11	8.176735934596054765e-08
1.422462885925768131e-11	1.866843557744040774e-08
5.040498545666442201e-11	3.039738821437342002e-08
2.644561562262055807e-11	6.255153171191235489e-08
4.083095691772474474e-11	6.554814888875471303e-08
2.819870720403089667e-11	5.179589349970827013e-08
4.074921809997743270e-11	6.273143770909310707e-08
4.744372767915439881e-11	2.972074000413426368e-08
4.906181718679727841e-11	6.826628214013599072e-08
3.899433845691109517e-11	4.439215706634517758e-08
3.440358863147131670e-11	6.592470462696550383e-08
5.160420018830208558e-11	4.004303078982819295e-08
2.968891361183578753e-11	2.808488460693352977e-08
3.663374822923467528e-11	6.064129224712847381e-08
4.549721903043215741e-11	7.490343052818783277e-08
4.952614418114912217e-11	6.419329331073770467e-08
2.949411371692861266e-11	3.443269006156943706e-08
5.942529079521295472e-11	7.969034727098935392e-08
3.748545316597241676e-11	3.616271426632380723e-08
3.374578151778463932e-11	6.769603589339251040e-08
3.967952320189367004e-11	6.494090242366801394e-08
3.658083904300322424e-11	1.147931474620102878e-07
3.905530989981732461e-11	9.663991729187958669e-08
2.654784787678847495e-11	4.011760143918972396e-08
4.591921544888951578e-11	5.960872147405171162e-08
4.162947583785933653e-11	7.253763875064852011e-08
4.046955069987485597e-11	5.362940276682379007e-08
3.650403906646281379e-11	7.511717893807889821e-08
3.666055485766356473e-11	6.999140478231903875e-08
3.989875227362611470e-11	7.005142880620958607e-08
3.484043922433883397e-11	6.853240147449973739e-08
1.739276849252641949e-11	5.290608558907496729e-08
2.049472271382049579e-11	4.537392164399618963e-08
3.377988563739525590e-11	5.873691625254150159e-08
3.922216623326655276e-11	5.642874591548437636e-08
3.289675620276060452e-11	6.931923121035092239e-08
6.060801445534396854e-11	6.135090946614752807e-08
4.471159324389485170e-11	6.565571720457064100e-08
5.517410325365454574e-11	5.057204279358400821e-08
5.755171191608819160e-11	4.819713546497821171e-08
3.392914205594242042e-11	5.616245018391603364e-08
5.304732872912661866e-11	8.102014576895234187e-08
5.116654670071653514e-11	5.902218109385953444e-08
1.254718562833631453e-11	2.914077700533864128e-08
1.339838676850151763e-11	3.734451747250550701e-08
4.355684655084671606e-11	5.694820389161110343e-08
2.236098485457307355e-11	1.141735063277483166e-07
4.768505676991992129e-11	6.095017602338794587e-08
4.967929141102776639e-11	6.475098833639601627e-08
3.631489493478326158e-11	3.077744321966176609e-08
5.147104755408540292e-11	7.584383893101213009e-08
5.078174170351891542e-11	1.249194395310163758e-07
6.990812723231008722e-11	1.049833729234695120e-07
1.388519732561037116e-11	1.812990206305985864e-08
4.445324014639312761e-11	5.036229632539752662e-08
3.120474303088745145e-11	4.884023726181972236e-08
4.791209482493830641e-11	9.952856970674985422e-08
2.418561169660687216e-11	3.387081517658237790e-08
3.724218228772572706e-11	6.888544976761333679e-08
3.979020159349798470e-11	1.113914462473154073e-07
3.498991371882971854e-11	7.018651258041840340e-08
5.528060062621255842e-11	7.122072878410827807e-08
3.957299662066488775e-11	6.680568514554501451e-08
4.637195032759342237e-11	5.311141321392069957e-08
2.485718755819824403e-11	6.785449131631843327e-08
4.736253052790235507e-11	2.739739794423583893e-08
6.732348313488074997e-11	6.428026875195516315e-08
3.424318751302215998e-11	6.714368941001899604e-08
4.519811294181001452e-11	7.038030607655059980e-08
3.889926833191646377e-11	9.662244931411735505e-08
5.287447890107085443e-11	7.055757010624399520e-08
5.281187410277954896e-11	6.784351443679335027e-08
4.070235569412170418e-11	7.091708459095950769e-08
5.405680780694481870e-11	7.433613024032123978e-08
2.883003346889638257e-11	3.151055137937074683e-08
3.758062674608498902e-11	7.641189748194219228e-08
5.962854918219577212e-11	5.691011357135773429e-08
5.419247315823941382e-11	5.907640463442800387e-08
4.407133681315765713e-11	3.347967838368415631e-08
2.271967606949841663e-11	7.563828457543861223e-08
5.303305595816097512e-11	9.850179212503417697e-08
5.312713921649026363e-11	5.350676935670380492e-08
3.022183265582776832e-11	4.351033464231484242e-08
3.804367397147930996e-11	5.534035377273870270e-08
3.864329809620473627e-11	7.243665064694882589e-08
4.219182656665009357e-11	6.334886441035276437e-08
4.243950287237098323e-11	7.032154238016599465e-08
5.580579087565742759e-11	7.385270318293567853e-08
4.788622755591236775e-11	7.578272652566427596e-08
6.913190961136715656e-11	5.691352777564530896e-08
4.833941241558898896e-11	4.279266027562618425e-08
2.550589060643230874e-11	8.954158066182133891e-08
3.246432601622410059e-11	6.185574416632658502e-08
3.085781128980818216e-11	7.129869757095190996e-08
6.073433715315881965e-11	9.806317645773893326e-08
4.148578671555436037e-11	5.734076657633780916e-08
2.755724659362181062e-11	4.078342501918402748e-08
5.934053906342066754e-11	3.183663458147040167e-08
3.304783000870447909e-11	6.802154483172890035e-08
4.607326582507398384e-11	7.689251821780205274e-08
3.791572276654626615e-11	5.517447470304959559e-08
3.704988527810452826e-11	5.271607013463966834e-08
5.125419274623927757e-11	9.193311912407876108e-08
5.056523268927109643e-11	6.208088341655738090e-08
6.413806784560357900e-11	6.650296579003328328e-08
3.270450738142631696e-11	6.185161270995137074e-08
3.694013795157932143e-11	6.932766717941765221e-08
4.148039090619161292e-11	4.785597933335726608e-08
4.056693835949406268e-11	3.560353947439201306e-08
3.357531708416273850e-11	7.570386928842066305e-08
3.619972321312594449e-11	6.201636824998855514e-08
4.335496377967103503e-11	3.534035377273870228e-08
2.648380791835617784e-11	4.465286498510998419e-08
1.971576021749115987e-11	3.407886467034816098e-08
4.386680847427490480e-11	7.628189855940342328e-08
4.919433252465838684e-11	4.268230761418343113e-08
3.253870483075005176e-11	6.194326248292920254e-08
6.445580637955593280e-11	7.159835092787744048e-08
5.495488379602956857e-11	6.228606502232548915e-08
2.828849005416958400e-11	6.524518437762261919e-08
4.086190267144801751e-11	6.596589715795517398e-08
4.743791667821619452e-11	6.520180049979683920e-08
2.921955811633327943e-11	3.611785528349877389e-08
4.609096210385833442e-11	7.538435424518583184e-08
4.958614908066365494e-11	6.144020637905595816e-08
4.376502659574467215e-11	6.933034714445689074e-08
6.268602104462010222e-11	4.627216001403332133e-08
5.951751479812306747e-11	5.901322118446825939e-08
2.521478807015371190e-11	5.610798826951979382e-08
3.885491492071122332e-11	6.080608383681773519e-08
2.962752504801562910e-11	4.841265102810859254e-08
3.002728962039158977e-11	6.598567283370497058e-08
5.658243938973544412e-11	5.621098311057091075e-08
4.845859161938904361e-11	7.132076278231145499e-08
3.706481405146322210e-11	9.356710793144704412e-08
2.919465926475540074e-11	6.226226816976071342e-08
4.015152693447330546e-11	3.808509220166205683e-08
4.366117882297690897e-11	5.571257987272739934e-08
3.798583301960878941e-11	7.473225689945218931e-08
5.507284333834392510e-11	6.114248236126899572e-08
3.879527908526250082e-11	6.225009557003975869e-08
2.849783298077439806e-11	5.778583871262072337e-08
2.987454126856975114e-11	7.824876515841485064e-08
4.786458213131833310e-11	3.453342692797184796e-08
3.794821043851775221e-11	6.171396564931868679e-08
3.127781813051342438e-11	9.924905056407451081e-08
5.148296347444318968e-11	5.855490184071063587e-08
3.414219433756481900e-11	5.777369639101028801e-08
1.986323300550418428e-11	7.275188912496567867e-08
4.450670566840286850e-11	5.693883032145499550e-08
4.485708618684321948e-11	6.147036279468535500e-08
5.812575322669712646e-11	7.421968393704891244e-08
5.055309797842988339e-11	5.842212242360115489e-08
5.536816348284402996e-11	5.667381071159840163e-08
4.603605713800326751e-11	7.692002223312853757e-08
6.040390589792424408e-11	6.807588158259390528e-08
4.769310155680149995e-11	6.270820448744295702e-08
3.727353732562237263e-11	6.439662402086258373e-08
3.395646469933641654e-11	5.997090233280659365e-08
4.460467902865732937e-11	4.953306304043630848e-08
3.991600408533499883e-11	5.471408674533366883e-08
4.683869520592526234e-11	6.129471867878437432e-08
5.098177963019094959e-11	7.768937994012830040e-08
5.522725864504076013e-11	5.789243299486923249e-08
4.462838805243152035e-11	4.718988202166559052e-08
5.634547354975915863e-11	3.651405839307306781e-08
5.084284468280018125e-11	5.789344570877552516e-08
5.552226357184732851e-11	5.339175856785771857e-08
6.479168967707987817e-11	5.417098785836701072e-08
6.091724945003178995e-11	8.282008259568214333e-08
3.645619260569573494e-11	4.456341089656354137e-08
4.342239264102674496e-11	7.017152525694371107e-08
6.287742498353590062e-11	6.109628203923703824e-08
4.376676751281351185e-11	8.085088926360611102e-08
3.555395105753590031e-11	4.885070498497486016e-08
4.858884266971915812e-11	6.159201111099719597e-08
3.843337954042424472e-11	9.951413011996738928e-08
3.660288709982071920e-11	2.863915489547258636e-08
4.623357046617969431e-11	5.717605042684074507e-08
5.366216123754543630e-11	9.089976376090047029e-08
4.173835811378339617e-11	5.981753915352819781e-08
4.610524421693931230e-11	5.760813590540886527e-08
2.996925885141263508e-11	3.080767426526550228e-08
7.203911888039728914e-11	6.543819277348515755e-08
3.286684741869226030e-11	9.120816987926968067e-08
6.652004647693138460e-11	5.452689573726656182e-08
4.737112107259934941e-11	5.581533451948163497e-08
3.855487578729514132e-11	5.834824675037857327e-08
5.960750270193211070e-11	6.366606375343802942e-08
6.110692102826774317e-11	5.414280649166108969e-08
4.626078621432170037e-11	5.187751958842277563e-08
5.757748475327310225e-11	9.432774329266545095e-08
2.799301550384968326e-11	5.066501162981984895e-08
8.799375848578470044e-11	3.810614987068183755e-08
1.551007434691371730e-11	3.771704980328078906e-08
4.676277472820541552e-11	6.644337730278972712e-08
3.652841061808323669e-11	5.005905262949466529e-08
8.156288163436318616e-11	4.798961193203924816e-08
3.925261152354022127e-11	4.621205386817452980e-08
3.144434225455597609e-11	6.020988645057675882e-08
3.939163390124332564e-11	3.725265251188276667e-08
3.366967060002733149e-11	4.908514226256684449e-08
4.517301941909915017e-11	3.463500468957415463e-08
5.513755178731347126e-11	5.516430610997685381e-08
4.397982140416419513e-11	5.368680646317512593e-08
3.929498576179896720e-11	2.973014628305436558e-08
4.062061528351962905e-11	4.875548880693917759e-08
4.363096613821193878e-11	5.358884657623772651e-08
5.521924987655064551e-11	4.545262019872666278e-08
4.663720856534946003e-11	6.387278396124845730e-08
4.740308588144536968e-11	4.198548566160204375e-08
4.764610888315125927e-11	3.935047314918040903e-08
2.742646075639103962e-11	4.585973943157193022e-08
4.362082882225205084e-11	6.118498514313700093e-08
2.604928947300888667e-11	8.131260296635625907e-08
3.991824684495875793e-11	5.743410713645008696e-08
2.292057261479113746e-11	4.281188467376234824e-08
4.468165325271819043e-11	8.079942475187775293e-08
3.491938584901359351e-11	8.251424927839783614e-08
4.193505631212719674e-11	6.239286100132471349e-08
6.091957741527236785e-11	6.181669254863250238e-08
5.180742379640759899e-11	6.035470257101065601e-08
4.372905921709481202e-11	3.861360264196393118e-08
3.944382389654313030e-11	4.783456373157504511e-08
4.660079960561814173e-11	6.531486874845039282e-08
3.508037517425672415e-11	9.188467146024716030e-08
4.460467902865732937e-11	7.738753983950682110e-08
4.480601381655032442e-11	3.106611396305557770e-08
2.960809604082188783e-11	1.374966093789243593e-07
3.650109721492420268e-11	4.854959136948595580e-08
3.554424347350675361e-11	5.881952567184530243e-08
5.155319204958629816e-11	4.084672325136667811e-08
2.710071939223436108e-11	7.673383657431601711e-08
6.372545188138915751e-11	8.065034877066607401e-08
4.640496103655484679e-11	6.381216622836576951e-08
1.543761032124179847e-11	3.580881667578227524e-08
5.413090712003898829e-11	2.482849580557363720e-08
4.095010304759350330e-11	8.600308320434083801e-08
3.032544929767530602e-11	5.959658877503880147e-08
4.421283209549063614e-11	8.654214734082215462e-08
4.199207283687267079e-11	5.998738440654282976e-08
6.313608100981910631e-11	3.827549457967271055e-08
4.753473603502860122e-11	6.055831175570497665e-08
4.398874143604483325e-11	2.190496231987468793e-08
4.640646324896412754e-11	5.535502018148897987e-08
9.598524059496928967e-11	5.571264001879701938e-08
3.788011219760516621e-11	1.206083421082974904e-07
2.187362169277652052e-11	4.704174587216375975e-08
3.751104376464939916e-11	5.775328113398550592e-08
8.044974424178543422e-11	3.108696353635781623e-08
3.465791541806171322e-11	2.985972435288425771e-08
4.127748627610709312e-11	5.539047440581304884e-08
3.914815418621254320e-11	6.334123510730267970e-08
4.289201473828866201e-11	5.804828379302030875e-08
3.311262039193227782e-11	4.937308573379501051e-08
2.148494692241101343e-11	9.816849054572855779e-08
1.861403991053292701e-11	5.970794627556819039e-08
1.340653070544034563e-10	5.041708237652763231e-08
1.282902703744922103e-10	1.147658587242602046e-07
3.587479678572046302e-11	5.153721562812361417e-08
4.352173106018180290e-11	4.965881811032263644e-08
