# Supplementary material for: Increasing evidence of mechanical force as a functional regulator in smooth muscle myosin light chain kinase
Source: eLife. 2017 Jul 11;6:e26473. doi: 10.7554/eLife.26473 (PMC5505704; doi:10.7554/eLife.26473)
Supplement: Figure 2—figure supplement 2—source data 2. — Actual histogram of Fn3 forces is not shown here and is just used for normalization. DOI: http://dx.doi.org/10.7554/eLife.26473.020 [file elife-26473-fig2-figsupp2-data2.txt]

force (pN)	loading rate (pN/s)
7.063942860968565251e-11	1.475931008415223451e-07
7.428190543801450258e-11	1.394384546273422073e-07
8.220409340381488156e-11	1.425491861869814126e-07
6.673213584651103181e-11	2.127111837365435676e-07
3.782005930835172953e-11	1.480350376742074320e-07
8.803757852563308168e-11	1.278365827914428905e-07
2.822994142814392932e-11	1.084152800930687029e-07
8.352310825995623880e-11	1.583072328667258120e-07
8.266086274822404728e-11	1.686630984234427464e-07
8.484617740876978822e-11	1.807782889634134131e-07
8.073024607546760525e-11	1.524481114092349376e-07
9.058414698306622526e-11	1.581428976112365893e-07
6.935454528917877968e-11	1.524278057215691045e-07
7.239821785926206454e-11	1.545137664628981865e-07
7.036278510342740845e-11	1.520301340627003981e-07
7.721616131970248250e-11	1.500445726774025298e-07
8.409029364956172072e-11	1.198983973755168802e-07
3.023621084892074150e-11	8.628580582489986044e-08
8.718519124751829612e-11	1.848449467294123122e-07
7.624865345032254047e-11	1.471647174803444306e-07
7.344828183641993434e-11	1.483537062507344034e-07
9.248722527573269825e-11	1.278675012951373613e-07
6.897288268883146753e-11	1.511848888157081643e-07
7.384379616910923838e-11	1.755566116396712681e-07
6.657535895467511069e-11	1.540821800919817768e-07
7.873420178745157773e-11	1.268997248154071287e-07
4.863367678521685488e-11	1.049163757662581996e-07
7.234753127946458935e-11	1.313942599690916176e-07
7.078194831847068817e-11	1.516729151647280496e-07
8.203025869527219502e-11	1.581288489831492399e-07
6.008172515883687058e-11	1.219741650432586283e-07
7.502951970163908645e-11	1.517820583322715442e-07
7.232155317982547236e-11	1.443856895999241511e-07
8.204726205158507665e-11	1.577009192834612312e-07
4.059356595777901080e-11	1.179840220452259411e-07
3.136489962725741705e-11	1.271995599205542052e-07
6.177985324315196861e-11	1.501358548039387316e-07
7.450087003574004381e-11	1.678568821080442812e-07
2.039364885376849862e-10	1.612156251396654317e-07
7.978750296743312660e-11	1.545726861850546129e-07
7.372323316910051041e-11	1.641093305017757633e-07
6.645225385119722227e-11	1.473478486052036725e-07
3.921798941070798616e-11	2.189339187944890986e-07
7.700726549702516359e-11	1.266775951791049623e-07
1.001846775240227327e-10	1.561139219699859955e-07
7.142095990055994855e-11	1.417114934664917283e-07
6.145035568143806729e-11	1.397453321503639107e-07
7.470572502739304295e-11	1.493600962808417803e-07
8.010237855584151535e-11	1.565359695905208640e-07
6.922315600907802992e-11	1.586307829025030069e-07
7.876447596805818169e-11	1.480209664600373661e-07
6.785586140315244430e-11	1.287173890173671751e-07
6.623754329058979543e-11	1.540541383886816963e-07
8.251706963366964172e-11	1.538589619321823295e-07
7.417837115204899843e-11	1.824351843149424251e-07
7.021920557765193005e-11	1.279379321859122262e-07
8.226372988799121809e-11	1.513449253460166404e-07
8.402564869636793231e-11	1.456388484504699910e-07
6.855321185716250798e-11	1.353803798857927087e-07
7.787520724517930545e-11	1.400758252834082147e-07
8.211391302930258073e-11	1.507267377510073590e-07
3.921323170761059224e-11	1.357170244861841049e-07
7.293140394229906954e-11	1.507786034701822374e-07
7.728622525486539481e-11	1.574752879914522048e-07
6.766052330880888267e-11	1.503359422195196841e-07
6.730025379096217363e-11	1.449503001435044152e-07
7.819057905822945198e-11	1.341332621389867229e-07
7.459133281808128102e-11	1.363923634557964373e-07
6.127685577693990561e-11	1.370449380593536441e-07
8.393873012971965286e-11	1.535834139429327690e-07
2.534666795455933462e-11	1.539889604546545732e-07
8.622242664019212338e-11	1.880111188995599019e-07
8.119147760471591775e-11	1.386767298483610300e-07
7.253782448302573378e-11	1.643642630563973096e-07
7.774015995904139892e-11	1.584478814231399234e-07
9.047453630480714418e-11	1.398028136433604153e-07
6.868884854382229859e-11	1.420502277204511601e-07
7.683871809301781660e-11	1.228427240554570883e-07
7.974970403336261712e-11	1.380193079567432108e-07
6.598744922845318811e-11	1.306861686886786922e-07
8.066801390848042198e-11	1.534792998321293696e-07
7.752856318658472062e-11	1.794420126307485008e-07
7.376271911879713177e-11	1.582623993427278304e-07
6.503721770290458869e-11	1.259436482547996598e-07
8.730371558639040808e-11	1.818412563464163806e-07
8.938627610310727170e-11	1.564287379748582952e-07
6.066492030651805452e-11	1.635466592995405583e-07
8.108955134110300277e-11	1.229603923059464772e-07
2.972295703892473773e-11	1.156886862491607868e-07
6.551369403294452453e-11	1.331933999524355154e-07
8.019367438558165834e-11	1.468930090832950992e-07
7.883881833055826410e-11	1.482555012563229602e-07
8.672799643667254916e-11	1.609960383864165894e-07
8.569623797241573511e-11	1.547736139276744601e-07
7.701373799363706846e-11	1.499157707113980015e-07
8.107033030312946753e-11	1.324553340250733642e-07
4.296932823111315919e-11	1.375442967230795146e-07
5.033658944541920117e-11	1.719260724402668118e-07
7.201714713566569984e-11	1.747222725672487021e-07
8.307497153284199881e-11	1.522857177416802304e-07
6.588775779401106645e-11	1.469303320280549681e-07
8.158179105397777189e-11	1.424398530485630125e-07
8.208541376994233083e-11	1.442381724921702802e-07
6.205610734559843655e-11	1.896634601215362016e-07
8.873960117201165688e-11	1.464806362936021630e-07
8.049125520011805310e-11	1.559118620201823623e-07
6.568773127258224596e-11	1.527020614847659515e-07
4.445062806964448424e-11	1.113005596987247576e-07
9.518662688160233765e-11	1.492339027633428495e-07
8.050238167793022178e-11	1.625112558778999036e-07
8.263259258074923935e-11	1.553349965708492981e-07
8.070280924383599335e-11	1.330407434924125197e-07
1.882976533177221097e-10	1.431711833120822029e-07
2.110622487048644829e-11	1.074149797957417564e-07
1.091213271907739351e-10	1.252754519078493933e-07
7.359728290897926694e-11	1.152655291815041456e-07
8.617885636078301066e-11	1.428617427968025861e-07
2.678942306182927094e-11	7.293666610655788890e-08
4.189218510656842944e-11	1.192083089721439587e-07
7.345189182979830489e-11	1.247182717100859797e-07
6.954944719899135570e-11	1.207308922760963742e-07
7.457988852699490957e-11	1.470956355048179072e-07
8.125129395986916568e-11	1.313566159183503248e-07
6.915433091749795002e-11	1.863545771627426149e-07
7.895012439629387235e-11	1.163752103940484643e-07
7.164217363146921916e-11	1.687006246446370009e-07
7.768373714380386540e-11	1.498384375922917771e-07
6.929011607397208972e-11	1.401565298753737840e-07
7.665070445352920433e-11	1.452679399845601196e-07
7.884258212619789272e-11	1.382769146614789919e-07
8.293967473271853099e-11	1.319506807935237770e-07
6.485568178484768413e-11	1.456547291231869522e-07
8.601244325128706924e-11	1.241470922133922654e-07
6.233901943098420577e-11	1.411805239216804146e-07
3.665183337308620787e-11	1.205342380839108712e-07
6.831273254066406169e-11	1.260796771220921969e-07
8.162720218504012907e-11	1.286618355806590067e-07
8.624949915869179688e-11	1.516736100147962894e-07
6.594195167492905341e-11	2.020688427503109866e-07
7.143785830746386607e-11	1.499123154961346237e-07
4.240565982323839284e-11	1.215563551075697936e-07
7.564271872727631208e-11	1.595960886926174878e-07
8.175068784390505866e-11	1.300461148280621243e-07
8.277343993287360581e-11	1.338060850839376211e-07
7.598597886752723123e-11	2.034854151755333064e-07
8.407651578405386467e-11	1.594605725226162681e-07
7.366699950471484462e-11	1.438800139305830690e-07
7.370743878922163439e-11	1.553563674537898409e-07
8.496020193904344200e-11	1.847120246921061752e-07
5.773119109059761562e-11	1.476616204804659003e-07
6.809716343291138415e-11	1.498347367112397352e-07
7.277728545420335845e-11	1.594415092376470824e-07
8.518536306643297905e-11	1.131534616590023521e-07
8.127639805363734195e-11	1.620169523979187132e-07
8.735549376511166643e-11	1.393703751602649272e-07
7.891119605656590059e-11	1.404850313550709807e-07
9.812659256690797287e-11	1.239546189908027788e-07
7.388739521868103245e-11	1.646640057647706323e-07
7.664369517501009207e-11	1.983484633364916294e-07
6.734866684841400056e-11	1.433956974750279701e-07
6.686032377329737084e-11	1.380015147218943422e-07
7.877194923148937384e-11	1.590635711492539085e-07
8.371737310251714465e-11	1.473847214293956628e-07
3.208041893104748769e-11	1.351909027555703805e-07
5.642690755356501852e-11	1.309054538912773381e-07
5.991466554566711472e-11	1.444335527932644316e-07
9.236866721694734712e-11	1.464120429349183541e-07
2.349636966108418080e-11	1.016263703987360136e-07
7.939242807788200398e-11	1.410693901110410060e-07
7.231009758294305600e-11	1.759147206039905418e-07
7.658656498488486891e-11	1.442959206166029393e-07
9.245339642177142985e-11	1.448749957376479995e-07
7.787730038588028463e-11	1.220375157779932355e-07
1.059667820331480357e-10	1.242151239616632663e-07
7.769971634133408104e-11	1.618775175285339315e-07
6.938391456225828349e-11	1.503296969871044622e-07
1.117451307987828511e-11	8.507604211118217374e-08
9.201209077967395498e-11	1.564914186501741547e-07
2.240840806437056387e-11	7.577311195099354126e-08
6.315118596278481723e-11	1.575918358619212814e-07
8.886469042524450267e-11	1.386363112746238720e-07
5.831147367894523978e-11	1.360188252756833856e-07
6.548611689664150685e-11	1.448193970388412571e-07
5.021293432834745803e-11	1.307104008778572229e-07
6.449316538270357595e-11	1.316208739242553268e-07
8.668667090944712713e-11	1.504707591622590844e-07
8.213036125439536489e-11	1.303440280065059953e-07
8.923602876299119168e-11	1.392182648164987605e-07
6.281151944089193751e-11	1.455677038586139571e-07
3.135382406864103461e-11	1.150616779820441967e-07
8.732226098970857599e-11	1.175003507164001503e-07
7.117696269752371974e-11	1.934737762295722767e-07
7.256605557610605978e-11	1.317696995784044300e-07
7.105456154668311661e-11	1.406773513666391235e-07
7.453558407904575944e-11	1.366106480704307351e-07
8.588115706922083307e-11	1.447175147756814823e-07
8.231948071072592876e-11	1.591080370268106570e-07
7.451702563111704212e-11	1.408541437100172032e-07
5.364229467554814519e-11	1.572676296824693547e-07
5.680985765766741729e-11	1.376955430854797072e-07
8.494251737923412706e-11	1.406758127645969097e-07
1.060680173177701833e-10	1.594252699888944847e-07
7.957243102749628874e-11	1.408294331527471511e-07
7.336912032284190807e-11	1.566822777305125791e-07
7.154868206303284568e-11	1.378611799215078231e-07
7.504181681957742195e-11	1.302706773838758167e-07
6.923228388891437721e-11	1.415859162020444574e-07
8.042108388713952645e-11	1.167801071917295292e-07
7.381621878349088214e-11	1.421292356380462755e-07
7.694517173489141322e-11	1.376070341035604586e-07
8.670562317959328353e-11	1.555799408647060398e-07
9.593944161942149750e-11	1.436556310128450272e-07
7.916474292520676109e-11	1.669153354003906282e-07
1.109687090399083403e-10	1.378476538293122932e-07
5.952064929022073640e-11	1.409693656354189149e-07
3.186650237725414808e-11	1.482901673496245851e-07
7.816787808568859890e-11	1.118097329306602990e-07
7.654667027936987358e-11	1.411673685587882649e-07
7.747168095900733233e-11	1.673735605689287033e-07
6.353793196389888114e-11	1.366935630443095865e-07
7.825714497041308998e-11	1.398228578710317513e-07
8.975981478060193462e-11	1.203655978635550143e-07
7.512388287825100199e-11	1.434214023385524251e-07
8.506176957819862293e-11	1.464169606018304291e-07
5.277289096783219714e-11	1.496354382209300189e-07
9.261505038647295862e-11	1.375294529880285019e-07
8.654413045957822539e-11	1.739440385932445298e-07
6.735387494216578017e-11	1.335400308670521140e-07
4.252009837946219513e-11	1.121693118226528310e-07
1.075262909917582830e-10	1.464424043054103735e-07
8.037372182773810515e-11	1.530295728093147525e-07
8.952094293307653869e-11	1.355881805729151662e-07
2.212680139948456367e-10	1.391651470619439889e-07
8.532749881061827982e-11	1.303183657743930593e-07
8.780977447933887727e-11	1.427591593858957525e-07
7.743921434327526725e-11	1.184587428351162981e-07
8.946364012197512402e-11	1.323684545795441416e-07
7.781792127237116711e-11	1.157944294862030979e-07
7.840455462615921953e-11	1.356209969808579120e-07
9.040761682242005379e-11	1.159292422778367690e-07
4.707501880724934707e-11	1.369658989534140230e-07
8.905224086466375212e-11	1.346482955002308585e-07
8.183280572033400352e-11	1.453173989692211206e-07
6.766035659683472346e-11	1.206826871371985047e-07
6.547177637433404516e-11	1.170392729539870703e-07
6.575994435375403267e-11	1.344770939240216911e-07
6.911569420130440436e-11	1.424961549257040013e-07
6.322031397339314382e-11	1.667078394148588022e-07
7.587635029842321652e-11	1.640158230673313348e-07
6.557143134478368293e-11	1.629491278660536507e-07
5.184578574388447857e-11	1.355990197355746725e-07
6.453256983465244352e-11	1.369871030516625883e-07
5.019174132372855828e-11	1.177113619733334215e-07
4.904850122091805550e-11	1.136544923905133481e-07
1.803511305056451388e-10	1.323140188820840063e-07
7.612989218835713128e-11	1.579644772518872771e-07
2.385940686603229247e-11	1.055992227524994144e-07
6.424119498995205705e-11	2.156057558426618236e-07
3.785497264189352995e-11	1.233157282517195405e-07
6.861145457844249937e-11	1.436602430679322131e-07
9.956587718851623523e-11	1.234172172995091484e-07
7.464855301021891854e-11	1.583271928838490694e-07
1.110338958483562904e-10	1.488968043014287083e-07
4.941490505623584311e-11	1.335592872637509659e-07
1.710660633629124325e-10	1.185776533782006907e-07
1.055820786813671105e-10	1.755962515108346287e-07
8.754286603810560232e-11	1.448907692716598834e-07
6.111918632128359313e-11	1.683003802028178507e-07
7.140192723262724228e-11	1.425988399038076502e-07
1.689128124021425234e-10	1.280196678339004829e-07
7.644094644963264629e-11	1.393163333883762185e-07
9.642883648384298534e-11	1.093375465816019816e-07
7.465276377671946173e-11	1.370174676630257484e-07
5.812322458067133104e-11	1.290645792117596458e-07
7.938686303195789211e-11	2.083498328323841566e-07
8.800839834767332466e-11	1.359912962436200478e-07
8.215334724392715694e-11	1.115696523292540489e-07
3.030907431124660153e-11	1.019245416962862922e-07
8.661810291998516899e-11	1.411647668920754118e-07
7.834975021139951573e-11	1.463579896199464904e-07
8.088003128993673856e-11	1.384717874266386560e-07
9.110697443117594049e-11	1.452425825540543008e-07
7.541470579282865132e-11	1.848975042418476990e-07
6.479899198094890431e-11	1.667875146611692570e-07
6.720761516055543972e-11	1.070362173165557994e-07
8.709414970273919027e-11	1.347198059600833232e-07
8.222909613415647342e-11	1.326755528776884783e-07
