# Supplementary material for: Increasing evidence of mechanical force as a functional regulator in smooth muscle myosin light chain kinase
Source: eLife. 2017 Jul 11;6:e26473. doi: 10.7554/eLife.26473 (PMC5505704; doi:10.7554/eLife.26473)
Supplement: Figure 2—figure supplement 2—source data 3. — DOI: http://dx.doi.org/10.7554/eLife.26473.021 [file elife-26473-fig2-figsupp2-data3.txt]

force (pN)	loading rate (pN/s)
6.755250935968055098e-11	8.688668467959175972e-08
7.734408201601983132e-11	6.617705567054455215e-08
5.241651522021832632e-11	7.818320005305107995e-08
8.195722734710217732e-11	5.038628279328335578e-08
6.004494152956181271e-11	6.833600400213014084e-08
6.948948472489649537e-11	7.329017404818533436e-08
4.848721038715018617e-11	6.571409836174248005e-08
4.055469276616562414e-11	7.101042878358378974e-08
2.127653745682250115e-11	1.835392788956158149e-08
2.749049312389575237e-11	3.406576452831038367e-08
5.081941625973260327e-11	5.261229040231692113e-08
4.312725085317702475e-11	8.372762726587062291e-08
5.790261910713014642e-11	7.371068249502173967e-08
4.678664812165084637e-11	5.416228686668866183e-08
5.792753607528506785e-11	7.777100001618865454e-08
5.287390531246165338e-11	7.899870426750191493e-08
5.154003431354272470e-11	3.262617990341487278e-08
4.438382261293582128e-11	4.956156670818332746e-08
6.471692579958639655e-11	5.262416712399418081e-08
4.532994666543267639e-11	6.891795275892029863e-08
7.578189480121762669e-11	6.032221416327956124e-08
3.365212087241293316e-11	6.241378720604174430e-08
7.204954018221423277e-11	9.576524629179235828e-08
4.915207321468173293e-11	6.584230120160564190e-08
6.368385998310210769e-11	7.747304869578491484e-08
2.346957264463855903e-11	5.229000010435569032e-08
6.309171082093168022e-11	7.710031617971059008e-08
5.379279529279507316e-11	5.014915926330674523e-08
5.286098324373933112e-11	6.152765588121415384e-08
5.356305098657305306e-11	7.773004134603734924e-08
1.283413952654258219e-11	5.130948894395830846e-08
1.537358649985946343e-11	3.114590804629329886e-08
5.476310587723765657e-11	7.675725234324929356e-08
7.082171443642433126e-11	8.577322938412431310e-08
3.918585805629173050e-11	7.103743261216873177e-08
6.935647712152654067e-11	9.737548213974239537e-08
2.752216236395897180e-11	4.156556810910705281e-08
5.164286812631039240e-11	9.216282949100732224e-08
6.222507256552865052e-11	1.113592666205406751e-07
4.348982864145540473e-11	6.881052202123407676e-08
1.388404429660622652e-11	2.962083944510241277e-08
4.014709556787820063e-11	4.272621475868219991e-08
3.276471909901516277e-11	9.089267709589004393e-08
4.347419602038625232e-11	8.200788375728144333e-08
2.505647944683594082e-11	6.559479162054067385e-08
5.856811318702184069e-11	8.211472608811841554e-08
5.838671400264082056e-11	8.013649997684956810e-08
3.914068869844650973e-11	6.226688918695457632e-08
5.342011178270334450e-11	4.584015869879714852e-08
5.833606630224654149e-11	4.744831858134267799e-08
5.388538936509694778e-11	7.235951669905179018e-08
5.648059152226269116e-11	6.288089955768585384e-08
3.902386484928840299e-11	5.450178287022121262e-08
2.805148731475577618e-11	2.553708544950500577e-08
4.345750111230845356e-11	5.009573809788826575e-08
4.587419198834004470e-11	8.591714725897032288e-08
4.618130575502736629e-11	6.303610646552152255e-08
3.673550668252310967e-11	3.742216193984440950e-08
5.647247811425546813e-11	7.933553613816785635e-08
5.894424890139523312e-11	5.500213101624561929e-08
2.472259584714014311e-11	3.989360244637718342e-08
6.310191961129303520e-11	7.739203577370653949e-08
4.645025228604210146e-11	9.098972082493887326e-08
5.003219719629670837e-11	6.985750524916636858e-08
4.834849759549409361e-11	6.027145689133990131e-08
3.484812837082516526e-11	1.106585985718489324e-07
6.922540778012527479e-11	6.259274731784456609e-08
5.801420854962009450e-11	8.697185240512500472e-08
3.608155028936475756e-11	8.037538489717842937e-08
3.011204613634197512e-11	2.678705319174535688e-08
7.084830435422218008e-11	7.577556724179988222e-08
4.639251717083627400e-11	7.914975709004396582e-08
2.367383954048909889e-11	3.635648377207503448e-08
5.034227459028064593e-11	5.773620940768723317e-08
4.836641604284393203e-11	6.780657438640598439e-08
6.009343862334808767e-11	6.317885039931528447e-08
3.115933360921135600e-11	6.743442931963209263e-08
5.857206639268360201e-11	6.401661738653196825e-08
4.430908721748198703e-11	6.985542736866484306e-08
6.521540674387520743e-11	8.167610895380980573e-08
2.903536302656053935e-11	8.314685340768111936e-08
5.844610769382043206e-11	9.503491004226210812e-08
2.365767445924554538e-11	5.257548749316932862e-08
4.739412962419754989e-11	6.558381764137756767e-08
6.962111742297240163e-11	8.635102333745960123e-08
5.444636720896762009e-11	5.555856422116776838e-08
5.285174096261176640e-11	6.311653217768661943e-08
3.353376375173927893e-11	7.592156323653457206e-08
5.705687068698541267e-11	7.153570359585286476e-08
5.457579545445966183e-11	8.905186545574658905e-08
4.348363814692313009e-11	8.018843166861534820e-08
6.114740181828044230e-11	9.303383299076555499e-08
4.719401465625715263e-11	6.088605423259730276e-08
4.688530478748830809e-11	6.408159902286515702e-08
7.705445313339183061e-11	9.538835992981199375e-08
3.800294550235553450e-11	8.188175784037120209e-08
4.151620922133554548e-11	8.591299460999961903e-08
3.274447195792316205e-11	5.743261428895001512e-08
1.026828273431938867e-11	2.758237227454497545e-08
6.157277097955695873e-11	8.592694657891992936e-08
6.012730037409340994e-11	6.259541169009811823e-08
2.885634169440718225e-11	1.145393675743639875e-07
6.715058274959045915e-11	5.699905302489993646e-08
4.931983161723845406e-11	7.551085291271221232e-08
4.124052282472893524e-11	5.980375756917010459e-08
6.845875128258200779e-11	8.396890512052780068e-08
5.870484721542830926e-11	5.475136937423951157e-08
5.981037948502884594e-11	1.192525757771372006e-07
5.033406076613681602e-11	8.138913209134326952e-08
5.170845566305460349e-11	4.891581025611159349e-08
4.883550512098999500e-11	7.493215597747584115e-08
4.939852316950638017e-11	6.182145287693743882e-08
2.557101897055484735e-11	6.848615384277098956e-08
4.822978288375241355e-11	4.541400501730434428e-08
3.109635451099772838e-11	7.282988087224967310e-08
5.278501192392334180e-11	7.330530187325470531e-08
1.849527186771231190e-11	4.036545513567924685e-08
5.378145826891868763e-11	5.446380602002147814e-08
2.197226254467000213e-11	9.193609392721651721e-08
2.698743882449476641e-11	6.049787740130424623e-08
2.653926916587773769e-11	2.300391536757945483e-08
4.729665246683601314e-11	4.132460674459937485e-08
4.061967329862933569e-11	5.638919721823638730e-08
1.722595236954013810e-11	2.908666805539725942e-08
4.933546298595305714e-11	4.867335822101534421e-08
5.545754547993707345e-11	4.544308696577850238e-08
1.893654147076211063e-11	4.336009424968952628e-08
3.516458789804378259e-11	4.477506774094105196e-08
6.201005857925002169e-11	7.537641786766643495e-08
3.106660468865826531e-11	6.119497857461574226e-08
2.934524616206139656e-11	7.282364914584167106e-08
1.586456967042660840e-11	5.082932664774659173e-08
5.969048704926016243e-11	7.316197120832207986e-08
5.651039060675696038e-11	5.092935076042416394e-08
3.872752927476121729e-11	1.113168184767365645e-07
2.610167111158240672e-11	4.568612645017507878e-08
5.272388074970182657e-11	3.443732310333256645e-08
2.862294167198401524e-11	4.243864948936703608e-08
6.805423369872374899e-11	6.052935252349374963e-08
1.154416882258616237e-11	4.699217925131316899e-08
2.820054379420218838e-11	8.012521046508549423e-08
4.393105223976128317e-11	6.928653047153951549e-08
1.855856940334679195e-11	1.340540307816267110e-08
5.112614289977529298e-11	5.180509555538898195e-08
2.488641353025779342e-11	5.952508935606479545e-08
6.097204642836551200e-11	5.382635773853656290e-08
2.852801819415788548e-11	7.611623814393275636e-08
3.440292377923744993e-11	8.531501408869029647e-08
5.799261687042761451e-11	5.324915075572729944e-08
3.412944021251588500e-11	7.720684345672131395e-08
2.205768143185029078e-11	6.327291374473568195e-08
2.811504513717079692e-11	5.309719590883245939e-08
1.137872898555742666e-11	3.020427863309388477e-08
3.246684814630481303e-11	5.382130043195480014e-08
4.480816925721113407e-11	6.485555927234886951e-08
3.257117417345940239e-11	5.964082874311204586e-08
4.858064541026000538e-11	5.380201780343055954e-08
2.021629408909329932e-11	1.006562464106089162e-08
5.963973341349216388e-11	5.230752038497916134e-08
1.618353209728960965e-11	8.004270759058000456e-08
5.613967546912418751e-11	3.435007797607178073e-08
5.887603836446276538e-11	4.619004218974109650e-08
4.865637977293780459e-11	7.346881814861297204e-08
5.726227700979821984e-11	4.759521564288145284e-08
4.252007435171332195e-11	4.680522554397567950e-08
3.885383864749442266e-11	6.738042070491318015e-08
2.624651724102550147e-11	3.120140613466491073e-08
4.748666065461131735e-11	7.144489207198613478e-08
2.390626544057023056e-11	5.114746309980135925e-08
5.283562370199898445e-11	4.861162768807394905e-08
6.176863754724738266e-11	4.472254955742345699e-08
5.172957597417273244e-11	1.009001364036799155e-07
6.422403420163701116e-11	7.818884409077169299e-08
1.932049320485110857e-11	1.634869507706173909e-08
3.287572859202465099e-11	6.590105111153123891e-08
3.843886709536836424e-11	7.457604171767240338e-08
5.364750990640656940e-11	8.177166273043162661e-08
5.376219000085288900e-11	7.976643183302880872e-08
6.079314973922089470e-11	8.893196935014711360e-08
4.758465660840390802e-11	7.204494831931293617e-08
3.464143772265410747e-11	7.637679862711426738e-08
6.647310089703491382e-11	6.028541077535744791e-08
5.458782839829716060e-11	6.726617127029304407e-08
3.392927420174835657e-11	3.281728769604566246e-08
4.649939439515156521e-11	5.505821679330481869e-08
4.748278727851131174e-11	4.717944849125131516e-08
4.820566587925050045e-11	7.773419662826654121e-08
4.802410574773114637e-11	7.679464318047162813e-08
3.940844439213326980e-11	1.848362068185216869e-08
6.154306264251166034e-11	7.953228868668074252e-08
4.759610175033756332e-11	4.065243343446861100e-08
6.993171223095734828e-11	5.267966593052746143e-08
3.630304997885003509e-11	7.123626280179621392e-08
6.012450064925880104e-11	6.884524848620284595e-08
3.180956766440163330e-11	7.045399438172588783e-08
4.170205800726818500e-11	6.973761105866435438e-08
4.982452607284005542e-11	6.181937499643558243e-08
5.385371524224933478e-11	6.895683259102123527e-08
3.278597268161106638e-11	5.765785942153928425e-08
4.249943317405801759e-11	4.381889699442388326e-08
3.014138376126655971e-11	5.948769899761686921e-08
7.087392980779519195e-11	6.598861272894141855e-08
5.982266056276443667e-11	8.310413334717756996e-08
5.180506468272835014e-11	8.348309758965968501e-08
4.732428949770892518e-11	7.634771691802737630e-08
1.337721935516890529e-11	2.528275765028001568e-08
2.751295357172654284e-11	4.228759666682477344e-08
4.978292353301680357e-11	6.840455395016659617e-08
1.424761661184977898e-11	1.856937585668563494e-08
2.457429685909696019e-11	1.639588643116966125e-08
1.646495235445555483e-11	3.112098114066127745e-08
5.323167570442985062e-11	6.413294422287954578e-08
5.123611861248662496e-11	4.655031029545089168e-08
1.086641518042240126e-11	7.487101265444740682e-08
2.742544879084307078e-11	4.452904763352878991e-08
5.006967948266246287e-11	7.514286264939299170e-08
5.541740303483095459e-11	4.858877770539527178e-08
5.212657120185861343e-11	7.480959837226865472e-08
4.381324654235017247e-11	7.744455491477254083e-08
3.373287731867507534e-11	1.429302387664328024e-08
2.465837807651516576e-11	6.471755639437442582e-08
4.479410583595140811e-11	8.055077765482658949e-08
4.457770790069832249e-11	6.251914006322624212e-08
2.052360735856745909e-11	6.832687577247564661e-09
2.089835932621706928e-11	3.267097760503280640e-08
5.673817265399066125e-11	4.463589187946320353e-08
4.318170352224131397e-11	6.130240883352765506e-08
4.906725437863390850e-11	9.986146182510853309e-08
2.732981405801235431e-11	3.945647382817266148e-08
2.532496415436391485e-11	6.403856342976093110e-08
5.478567748164961995e-11	7.941239449617850333e-08
1.559526501210137124e-11	3.552910427227007215e-08
2.487509376491945173e-11	4.553922795231349584e-08
3.963908969948648190e-11	6.443979020562171394e-08
4.682817043412945774e-11	8.152148877711289466e-08
3.204405053674826980e-11	7.239126373794086477e-08
5.003407822356889856e-11	7.672817159171102062e-08
3.709939127568143348e-11	6.063172643337253104e-08
4.222334505982107763e-11	6.314620133607374497e-08
3.922515965071138082e-11	5.751927076997460179e-08
7.616756658869207066e-11	8.691992083305280189e-08
6.145892884398343141e-11	7.913462926497471399e-08
4.079685872158866755e-11	7.495085139608680329e-08
4.549454203933932788e-11	3.825369720065307800e-08
2.881743964681365892e-11	3.574811803753227617e-08
3.175609629989761120e-11	7.363499903561174692e-08
4.901110348426254094e-11	5.503328964828543760e-08
4.401175820322967383e-11	7.824551779590552857e-08
3.939877704588112298e-11	6.048275005500918436e-08
1.591925644725357673e-11	7.991843077459939736e-09
4.191640698777561088e-11	7.774250575640198470e-08
2.433790002791258244e-11	4.902441493484975219e-08
4.026539863764458261e-11	7.365726180837746337e-08
4.780948658539457061e-11	7.554675331873303084e-08
2.490615964701734743e-11	1.001231981644391974e-07
2.767219508658846550e-11	7.870549519985317349e-08
5.244283145355110559e-11	7.894677305451033802e-08
4.184527509280403838e-11	5.236152947847248877e-08
5.184830939169468709e-11	6.849952027748830169e-08
5.775096076776388597e-11	5.628533407409196839e-08
5.518462168220951572e-11	7.692076909738186936e-08
5.088428261858537192e-11	3.654582993496652478e-08
5.597213128351479533e-11	7.562510234733225576e-08
1.293098436773914227e-11	3.588106277107000889e-08
5.531923633129950418e-11	7.859896744406815379e-08
1.605606290374430353e-11	4.480681382228129003e-08
4.383972123905505596e-11	9.160016384151570089e-08
4.715892206686422060e-11	7.887406878179321621e-08
4.838785235220637160e-11	8.741936611686947779e-08
2.209398286638391627e-11	3.707078921463492990e-08
6.668047085442612855e-11	5.636368310269119331e-08
4.875507010824579097e-11	5.318118921453946511e-08
6.152642800616210707e-11	1.206494415384650341e-07
3.590104611891651530e-11	4.577278460690975380e-08
4.658150259638089465e-11	7.398637080327271427e-08
6.695201355705997968e-11	7.771491352096800477e-08
5.158090547525697326e-11	9.145475577485564723e-08
5.408407439193574704e-11	7.904173890305753595e-08
4.630903180727594172e-11	7.076797603032586509e-08
5.675177762360016380e-11	7.356170755298133342e-08
4.055299141941247460e-11	7.811731519542932272e-08
6.552157551862950833e-11	6.899986818412546119e-08
4.901389656896940606e-11	7.205533413101435751e-08
2.136264607455384694e-11	6.586424820238352729e-08
6.116005507456305375e-11	6.414066542294024721e-08
5.871072874944957499e-11	7.880344286835203488e-08
3.385528771562331274e-11	6.863869709651466237e-08
4.750789996966369584e-11	6.892002968187332513e-08
2.717648521319056163e-11	6.980823792965414062e-08
4.458376599378387228e-11	4.961973012635711623e-08
5.963556576017878185e-11	7.275658962900641413e-08
4.213380790193925242e-11	6.736587937159541231e-08
4.050832893723183789e-11	5.494040000453002095e-08
6.019468182529927619e-11	6.074687837111954698e-08
4.597093803162534681e-11	5.994442386184927053e-08
4.602344061152266670e-11	7.583224118632075322e-08
5.699939482110358419e-11	6.293016591964956955e-08
4.054707852098312460e-11	7.795795276597730752e-08
5.452077440276833183e-11	7.954267521654373334e-08
3.868730275925983432e-11	7.860786402150392440e-08
5.089614978394033411e-11	5.754568834619520113e-08
5.117702950524262448e-11	5.208850602124928273e-08
4.364288917387023483e-11	5.192706666884424103e-08
5.381547294046351266e-11	5.876449649884700660e-08
4.971446872215762241e-11	1.106045899571300199e-07
3.318682858551464764e-11	7.624859578725101288e-08
5.340150136738901040e-11	5.365096498088829690e-08
4.139217524260077160e-11	4.886654293659926626e-08
2.644236834278394129e-11	5.391834463977814368e-08
4.498339090900385971e-11	5.430295315936803953e-08
4.004696969857975551e-11	7.159594393697977929e-08
5.814446127374169991e-11	7.941180800442690023e-08
2.137098445536013443e-11	6.125521843696834772e-08
2.957912071969802925e-11	7.397657268025877458e-08
5.954271111748053634e-11	8.260943067519671676e-08
3.320002514087594811e-11	4.718419074400661782e-08
3.696963306147768273e-11	7.622159100111724095e-08
2.165096058647411348e-11	4.462044756424424015e-08
2.798959737186635177e-11	6.345097039586308515e-08
4.937213737297966001e-11	7.316671250352860557e-08
2.894951034003789967e-11	4.921434854704146373e-08
3.905907412091027027e-11	8.053059204440114673e-08
4.469387385054110686e-11	5.669545694861415321e-08
3.411444293701015587e-11	7.984329043042662347e-08
5.380925828034408949e-11	5.146916690601109283e-08
3.270761034596631313e-11	5.019752407969229186e-08
5.482749818093153823e-11	8.721845852551456742e-08
5.052336644230493929e-11	6.089436383950716120e-08
5.255780449016548798e-11	4.465666398164034205e-08
1.432200769465783593e-11	1.749954264607422910e-08
2.115161113121209855e-11	6.758191478801964067e-08
1.377673238121707147e-11	6.831907117080689106e-08
4.295445476043632990e-11	6.280670437499282752e-08
4.186260183979019939e-11	4.696874181933405211e-08
5.077561305285996779e-11	7.407718328468800944e-08
4.437646346384337655e-11	8.497759500811103689e-08
2.100919377158958384e-11	5.786558618860242451e-08
1.887866763851278958e-11	2.436605418516399824e-08
3.703858118544017746e-11	8.770959575843810111e-08
1.466002412377712769e-11	5.004705870645046221e-08
4.459124421461828368e-11	7.791225375816825348e-08
2.435214474482653213e-11	5.823980817832948836e-08
3.897137742742142101e-11	8.035402582447527281e-08
4.878905691379755553e-11	1.110619032282114128e-07
3.167755255040967242e-11	4.090527319636341202e-08
5.159519103486786423e-11	7.371068441011908182e-08
5.042337454016508429e-11	7.673440331811902267e-08
1.306661154541557469e-11	5.519590270235540058e-08
4.693402968373775469e-11	7.985101163048748372e-08
2.515244447445627250e-11	4.599030853943826194e-08
3.956289019735460993e-11	5.593396110949516882e-08
3.030188151648788599e-11	6.267078033506871277e-08
3.960100973894004001e-11	6.044536113288403312e-08
5.223987144060726767e-11	1.098715893353462176e-07
3.490104720541442763e-11	7.442557730197908599e-08
4.858095651267890308e-11	5.907283387033942144e-08
5.172538918616400791e-11	5.678626847248077069e-08
6.003560677167187258e-11	6.284350728414059207e-08
4.023047997032700755e-11	7.166241791961193213e-08
4.667209045286423117e-11	8.530254967832566101e-08
2.408617876344429933e-11	6.860189334951197606e-08
4.399862666938753390e-11	8.279846070701928687e-08
5.033406258075903738e-11	7.865297653756141504e-08
2.231057179063274719e-11	7.669818678102938983e-08
3.798001927287049455e-11	5.659010433081688272e-08
3.970270325081627611e-11	1.036015664500415395e-07
4.825063420823318628e-11	4.910840836025028224e-08
2.021984489826688214e-11	5.894995977498292050e-08
4.832900956401878037e-11	5.000641604767444691e-08
4.220592008318919146e-11	5.855586770743133525e-08
5.947337447605707181e-11	6.110714671621624523e-08
4.658163987430755264e-11	6.250252204634250967e-08
2.915997157270722972e-11	3.999272345746012840e-08
4.967517335465870441e-11	6.589215549164415261e-08
1.837305071431269680e-11	3.743936740602852201e-08
5.455525566864805973e-11	7.835859293039290999e-08
4.571925390340013613e-11	8.136212730520960347e-08
2.303149376394205954e-11	6.376761749395879673e-08
1.616858559542139229e-11	6.386524867230804582e-08
2.062419386361674169e-11	6.536746717112657481e-08
7.568882214775392617e-11	8.623054217643144987e-08
5.725323275084584020e-11	7.039732139475351585e-08
4.193481487082346725e-11	5.685897370274662975e-08
4.571024978283036562e-11	7.058991937919858101e-08
2.061436728682284926e-11	4.365596792897883543e-08
5.069280050070862815e-11	7.362610269756315732e-08
5.845314885472373376e-11	9.961485666226748265e-08
4.347384150219395817e-11	8.088404169256391753e-08
4.835457467803199650e-11	1.094911344222754319e-07
5.469974389688344190e-11	8.489658160725835248e-08
4.783591207785028937e-11	7.143865986680392955e-08
4.946557639953910903e-11	8.208830946944654021e-08
2.432745361752062743e-11	4.070702949848774473e-08
5.290915405145217625e-11	4.072247309554519157e-08
5.171680292504968132e-11	5.742163959162534608e-08
4.034698425066988446e-11	4.793737697621584964e-08
2.999721978322948578e-11	7.379436074690224558e-08
4.025595826151866114e-11	7.858085971414446154e-08
3.776150676450183935e-11	7.181762410928607106e-08
4.724144495128460374e-11	4.832198549580575211e-08
5.045153186846530292e-11	6.374982517694232285e-08
4.247978860108593858e-11	7.256250169213414200e-08
4.547600546047347699e-11	5.276126630190610433e-08
5.401475841712456107e-11	6.424868313115240772e-08
4.358347132841858181e-11	7.757275727586152597e-08
3.582120751607774272e-11	7.880669373235703130e-08
5.880842066336340604e-11	8.709233356615307667e-08
5.883746960257091640e-11	5.996045514759421888e-08
3.633670281619397057e-11	7.300586107919816034e-08
4.966365414604981585e-11	5.398630665974020106e-08
5.274029520165198894e-11	7.973527320098878527e-08
4.062941306198011011e-11	4.529826610903146249e-08
5.976816267142297132e-11	4.472254907864930674e-08
5.503610164110146387e-11	7.877494765101672044e-08
4.193894752761695240e-11	8.137043595457079084e-08
4.736222816603070894e-11	5.506029419503212779e-08
2.432121615634339512e-11	5.513774024173022333e-08
5.431876432091930755e-11	4.589832211697102331e-08
1.388258491314696067e-11	1.136960004047153708e-08
5.138474669236503050e-11	7.645306977521182118e-08
3.508556891164749434e-11	7.512683136364818894e-08
4.865833291625566978e-11	5.227694920223951132e-08
4.677307612384064967e-11	8.007892352920175106e-08
5.110059676616515160e-11	7.924472389613984806e-08
5.764398065550451507e-11	5.655835848886369330e-08
2.425050872792462863e-11	2.849225632456542647e-08
5.002574019128616658e-11	6.512027360143663205e-08
4.883215022435949464e-11	3.838605460458398808e-08
6.250183631713100829e-11	7.254529646533728990e-08
4.865812479887862078e-11	7.878117937742470925e-08
3.956739027775386404e-11	5.712784331406352470e-08
4.771172514623205491e-11	7.971657754299043036e-08
3.408015531642576100e-11	4.748837331204411005e-08
5.532072625713771581e-11	8.079056459950804803e-08
4.194030833700890038e-11	9.631039118188621278e-08
3.978484707541995368e-11	6.645540859043598196e-08
3.732292335663421084e-11	3.705566186833976877e-08
3.537373141790339880e-11	3.536084430783391305e-08
4.145143311674815829e-11	5.922031933872700257e-08
5.033988709092498234e-11	3.381857143739463087e-08
4.943940625077434841e-11	8.603911861181259752e-08
4.492486091681682399e-11	8.508917959170343087e-08
3.861111974057543835e-11	3.095687741600274316e-08
4.028828977596651173e-11	6.378987990764380784e-08
3.940430506102621711e-11	6.521167353215217493e-08
5.171314676127501193e-11	6.486951219881774504e-08
3.184686334431843139e-11	3.787532064685821300e-08
5.080858606102618169e-11	8.601003690272571968e-08
3.836233257434229816e-11	9.843402679613830578e-08
6.104746549661368980e-11	7.051721462770701779e-08
3.715904653870823309e-11	6.458876706275940940e-08
5.464876253979031461e-11	6.490067178840639986e-08
5.648504268366084489e-11	8.149805230268241576e-08
4.585463028710503240e-11	6.662515659220219780e-08
3.100338341540823361e-11	6.359786937249899039e-08
5.939809004414910336e-11	7.372730075129270606e-08
5.012760879583680161e-11	7.726234250264168954e-08
3.462294995563968912e-11	3.850861268856525196e-08
6.165271362497920437e-11	4.734237731730939374e-08
3.622760448733100253e-11	7.172681210664512466e-08
3.254279584761540133e-11	7.534643365545274343e-08
5.100676780864749022e-11	4.809199715291262175e-08
4.247346670938299169e-11	7.205948893446924040e-08
4.611676787928522934e-11	7.002102152452471472e-08
3.498221760287502675e-11	6.730207167631387582e-08
3.088778860046723345e-11	7.268713669906854488e-08
6.040060448329359100e-11	1.108215273979067926e-07
2.309104186233702400e-11	3.529911401427985110e-08
2.715351750902997791e-11	5.874905218362808954e-08
4.872050205431087582e-11	6.247759490132332049e-08
3.033362608314126711e-11	1.171924332831144402e-07
5.585176346164576101e-11	5.951145196219682805e-08
3.296295701970714130e-11	5.986815271375179614e-08
3.788915126647110862e-11	6.125463194521666521e-08
2.748920051243304233e-11	5.524101617596150274e-08
2.978660872630703676e-11	6.903843439872265317e-08
4.886714054228093191e-11	7.235328497264386755e-08
4.710962417051500707e-11	4.096907993409634360e-08
4.512654353333209752e-11	7.164995350924730991e-08
5.137288060719483136e-11	4.953456192204953568e-08
4.868708888289157694e-11	9.740456384882925998e-08
2.753351316946052380e-11	8.810310037668944527e-08
3.965162947190472048e-11	5.603100627486705771e-08
4.273172914727539836e-11	7.778612784125805195e-08
4.971414158235232313e-11	7.627916696999073568e-08
3.109926421312434134e-11	6.012929968868494995e-08
5.847927966103450273e-11	8.625813393309117367e-08
3.840386422958294402e-11	6.594824150809049331e-08
2.326404592903416074e-11	5.320047184306383806e-08
6.099143307515991254e-11	4.333399340300560774e-08
5.702525854589169164e-11	3.136998019537925591e-08
4.963213976899552750e-11	6.607644434795380075e-08
5.569733648691602809e-11	7.304207701781990685e-08
2.749282186561780230e-11	4.754030500380992985e-08
3.895784408556677739e-11	7.478318103543520991e-08
4.437944384941608154e-11	7.900285907095670519e-08
3.984020173502849945e-11	4.834899028193951080e-08
4.853575259724063387e-11	5.050735188238620950e-08
4.794380516136994556e-11	7.176153809283971713e-08
3.063083830334952349e-11	3.866174339160919895e-08
1.982225134094407658e-11	3.720937858436108920e-08
2.240360150059781534e-11	5.075454497330188951e-08
4.649258525681057581e-11	7.082613944849968695e-08
3.559286741909851234e-11	7.234348684962988815e-08
3.854844300446527422e-11	5.540809980547428555e-08
4.067826813784320345e-11	1.131793052009582542e-07
2.856663164552871111e-11	3.823143490666151842e-08
3.881036397241902898e-11	5.372574665533304544e-08
5.275124818889594239e-11	4.778781458487511628e-08
4.067286790115801867e-11	5.388510812723636310e-08
4.164117153821339728e-11	7.228324650850297362e-08
3.635817015219625141e-11	4.306155595875978177e-08
5.539637263933439344e-11	5.279806921105384903e-08
3.493452837615379745e-11	7.498408766924142273e-08
4.740147391740515983e-11	4.193920456463099272e-08
4.300148082888226025e-11	7.115940372562410334e-08
3.944890021877020977e-11	5.120919387212992217e-08
2.281965877746310418e-11	6.076051672253609942e-08
5.206418525472887827e-11	3.816022058637143154e-08
3.684710624401569961e-11	5.969840471198559354e-08
4.416857173439291663e-11	6.518466874601841624e-08
2.655367891259904860e-11	5.839709272727965378e-08
1.444380705918144907e-11	5.008178469264506792e-08
3.116547579504155609e-11	2.149903237681388247e-08
4.378449507370292331e-11	8.514111128346922421e-08
3.267754121697514164e-11	5.241612602126599773e-08
4.012293848371251589e-11	7.510813666319846540e-08
4.961250070999659048e-11	5.750829798774719549e-08
3.078532434765911928e-11	9.564237219643595660e-08
5.111947349447748059e-11	7.363649018497468686e-08
4.522631997849454837e-11	8.030060465905667420e-08
6.246723353630957220e-11	7.447425621464252751e-08
5.403667603068413117e-11	5.682930598068239170e-08
4.582851609551855967e-11	5.610104473900795825e-08
5.054801988751901431e-11	8.133096771562100159e-08
4.440429943556348356e-11	7.647799763839243426e-08
3.283974625329077686e-11	5.066522292308807729e-08
3.771050144469743153e-11	7.420181972794533953e-08
5.886221004237776844e-11	4.927133802416323625e-08
4.170359429252698466e-11	7.962576542065590669e-08
4.463336367914029349e-11	7.069585968568327360e-08
4.549247658753418551e-11	7.219184633840023650e-08
4.134432070320717237e-11	7.681749340253772463e-08
4.699027943386773124e-11	1.150147888147562669e-07
5.673824844115147249e-11	7.575953667421638424e-08
4.128402435339402879e-11	7.265539109650256955e-08
3.259899192047362378e-11	6.764987704736889229e-08
5.227560432025736722e-11	8.346440241043567887e-08
3.467025014298403388e-11	5.527574192276894730e-08
2.952818576469640322e-11	6.705189748360814816e-08
3.706412991184412318e-11	9.936526967947482169e-08
5.936865924397258445e-11	7.960856007416547733e-08
4.407129382364919700e-11	6.922213532695773130e-08
4.004552775279612737e-11	6.208052268953023955e-08
4.323513333237445579e-11	7.429678605526684653e-08
5.355951797479742235e-11	4.026723746557834172e-08
2.033563867657359602e-11	5.784273620592358180e-08
4.752886743760262426e-11	3.570598554602265102e-08
4.356068472657426328e-11	8.321422845711709251e-08
4.717010989386872321e-11	4.877306680109204137e-08
5.115126736032345526e-11	1.353828444185435749e-07
4.983031196591762218e-11	7.814373205348848494e-08
5.348132205172099907e-11	7.766980100491046118e-08
5.021600473521963754e-11	5.470833473868369865e-08
3.066130047727843274e-11	5.322747567164900509e-08
3.332345392760886019e-11	5.613902302553057361e-08
5.247382258212346752e-11	8.046976425397395802e-08
5.139226143594449675e-11	6.260579821996095023e-08
5.042292232212841495e-11	7.689791959347722322e-08
6.000837525649803898e-11	5.367115011253953647e-08
4.600866204166409984e-11	9.012851688451765298e-08
4.765099620544371261e-11	8.209246403351429504e-08
3.864841125068634909e-11	7.813185557119848566e-08
3.591586273376076595e-11	7.013527095914483756e-08
5.562285819890053450e-11	7.561887014214989171e-08
