# Supplementary material for: Increasing evidence of mechanical force as a functional regulator in smooth muscle myosin light chain kinase
Source: eLife. 2017 Jul 11;6:e26473. doi: 10.7554/eLife.26473 (PMC5505704; doi:10.7554/eLife.26473)
Supplement: Figure 2—figure supplement 2—source data 4. — Actual histogram of Fn3 forces is not shown here and is just used for normalization. DOI: http://dx.doi.org/10.7554/eLife.26473.022 [file elife-26473-fig2-figsupp2-data4.txt]

force (pN)	loading rate (pN/s)
1.015870553859513532e-10	1.693815499087929313e-07
6.085945449093938882e-11	1.337269088446231393e-07
1.240749819056969750e-10	1.642238086172909242e-07
4.273249003620925637e-11	1.340856872372925511e-07
1.243723945916484085e-10	1.536789253800808641e-07
1.219088494204217294e-10	1.595447396695734003e-07
1.251427132060303755e-10	1.328784836502313656e-07
1.225059130436724851e-10	1.402999391599773354e-07
9.385288577258873009e-11	1.547110503057718108e-07
1.094013060959704472e-10	1.649505787096024971e-07
3.946516179538075129e-11	1.044170709038794364e-07
1.170256623451179482e-10	1.343584397353649365e-07
1.102190367702419915e-10	1.344664572041898895e-07
1.050226435056154130e-10	1.541062534814000135e-07
1.155586857153382422e-10	1.420799234884679635e-07
9.843257915161911610e-11	1.492844410786628515e-07
1.099861221723446544e-10	1.355321358507336199e-07
4.452322849092351945e-11	1.056151069543540173e-07
4.429686953424567536e-11	1.298390048944116195e-07
1.145422799804466108e-10	1.622372731384992669e-07
1.092866403556831823e-10	1.657058418647647289e-07
4.284398158843407823e-11	1.120513095297217902e-07
1.021129841089473256e-10	1.588912620174407664e-07
8.189641672562113009e-11	1.398666507701754460e-07
1.082447457976479624e-10	1.421006960694193979e-07
8.166717824835927310e-11	1.738608854455947090e-07
1.130489466663039473e-10	1.307990585276841396e-07
3.272249585988497229e-11	1.516273629733444075e-07
1.157018911213476136e-10	1.657135640223740617e-07
1.183189216275640969e-10	1.535720825704693843e-07
1.162753776384932685e-10	1.578520009471177809e-07
3.049272416642073728e-11	1.263434313820123723e-07
3.811625392560264139e-11	1.180842069699527208e-07
7.036179656019062742e-11	1.414332642938822878e-07
1.228641769660324521e-10	1.280442080340653541e-07
1.080781693189163569e-10	1.619330900916873002e-07
1.063633888839525505e-10	1.366892134704442354e-07
1.037290553099303493e-10	1.588704894364893320e-07
8.986292303608901232e-11	1.748227014267682898e-07
4.607129381399764670e-11	1.266372274201871583e-07
7.892190683081258068e-11	1.482629722056627891e-07
1.207956008235119425e-10	1.736567269902350801e-07
1.013954494895684320e-10	1.459461521152138690e-07
9.821302108583515736e-11	1.469895675102174283e-07
6.172866530708346249e-11	2.016592928971766821e-07
8.585525119461019454e-11	1.353795925969898147e-07
1.004742225673400574e-10	1.582413512406886968e-07
1.157543626609557849e-10	1.657120745487213888e-07
1.068239757102700840e-10	1.661055791669725080e-07
1.185237791718158163e-10	1.617924233202339575e-07
9.686668584589362536e-11	1.484440097191930259e-07
9.599556476670350214e-11	1.605762795398354858e-07
1.205353746705362921e-10	1.305337557917476171e-07
4.439309690021948939e-11	1.406854070455669972e-07
3.527264908861885330e-11	1.096427749335050571e-07
8.392531594121413361e-11	1.332253862787723610e-07
3.796634321054009833e-11	1.716829275991201044e-07
4.404740816053659813e-11	1.148803542484849971e-07
6.035163641346115424e-11	1.276779784429371522e-07
3.747318070725170348e-11	1.249112521851897384e-07
3.354541506561951360e-11	1.039099038215339609e-07
5.519431404181650149e-11	1.318026906299114495e-07
1.058012614393802048e-10	1.566394240420997676e-07
1.019729653015003897e-10	1.335975313455462660e-07
1.669283620351727376e-11	7.788019166545271879e-08
3.082078539802006339e-11	1.238788098118007862e-07
8.727603876536456065e-11	1.146845046818734190e-07
3.721707311711369039e-11	1.246693868812322335e-07
1.135872709828142891e-10	1.426529751890480549e-07
2.517083128722714271e-11	9.096538088983297578e-08
5.745837029779298583e-11	1.268707835960089682e-07
7.279187281292297496e-11	1.548793097914338131e-07
8.429231729449148491e-11	1.768638332089662221e-07
1.040621657492801318e-10	1.357455054585813689e-07
1.214706270175654663e-10	1.495714188986777809e-07
6.845149531500986491e-11	1.307877690159201981e-07
3.474205402564780528e-11	1.796032396267533906e-07
9.844337801072335921e-11	1.302800144842744352e-07
9.483470680966618715e-11	1.323787222353457166e-07
1.141368238423255796e-10	1.598468462722063320e-07
3.070664381934529670e-11	1.074283268378377881e-07
9.193976142364376148e-11	1.252697589005469586e-07
1.000178290534116091e-10	1.361218062863589602e-07
1.055025389885494385e-10	1.646920951493739993e-07
9.569699284061517448e-11	1.598972865752219779e-07
9.812315995662232041e-11	1.645348106004239464e-07
1.071083265168411443e-10	1.656731928015232027e-07
8.293938681000784642e-11	1.700569736041545413e-07
9.708574933802768630e-11	1.551849825512856073e-07
1.143845064221120504e-10	1.595343540972591732e-07
1.094640775258077968e-10	1.649318825728298596e-07
1.042737180910136809e-10	1.405797822716831796e-07
8.377615583584670341e-11	1.484570601425349421e-07
1.026023915471108834e-10	1.393755140160263141e-07
9.586343209375263400e-11	1.293446167974830364e-07
8.633878594065055968e-11	1.603587546497582801e-07
1.051577242778764697e-10	1.586862001014052822e-07
9.697095130224338374e-11	1.606463194402993864e-07
7.867670150654411566e-11	1.207298670112430823e-07
9.950683308452646035e-11	1.343174815439881652e-07
9.448922746813625138e-11	1.574757010768890195e-07
1.039190777234168973e-10	1.519582784108160806e-07
1.049649352333635522e-10	1.547894002919197862e-07
8.462921647753272074e-11	1.526170848074556071e-07
9.671226485397597457e-11	1.422585671101212922e-07
9.307699178939565303e-11	1.285872757618190276e-07
1.041391386906319329e-10	1.665483501471876870e-07
1.010776304096182013e-10	1.662836358181000303e-07
1.032577216306630074e-10	1.428191563154340770e-07
6.951044051027199984e-11	1.455766714206933441e-07
7.665239825416881077e-11	1.568990820221541870e-07
7.816954670995405883e-11	1.553096182763815002e-07
6.982675432737464731e-11	1.584018871324182008e-07
9.652615112893391798e-11	1.560414449571132532e-07
9.384705618036652364e-11	1.663023309973240232e-07
9.099905828085993084e-11	1.430761494444608337e-07
9.368815969090906125e-11	1.453259090605259581e-07
1.012385854095716123e-10	1.898783941260337656e-07
1.005820943757913159e-10	1.361820456699372831e-07
9.431602888390757167e-11	1.479166560688733704e-07
8.977498581760224161e-11	1.637718233725548278e-07
9.570153509154770105e-11	1.603255181372166385e-07
9.388831243940245767e-11	1.604682632679461731e-07
7.831535564426521491e-11	1.469673054556132681e-07
9.033574904761082625e-11	1.446531493783369831e-07
9.262371396935905637e-11	1.660126891641363794e-07
1.103646389209963060e-10	1.605819241760239984e-07
1.142282778695839942e-10	1.673591133058191243e-07
9.653156682721598838e-11	1.213501091083825869e-07
8.165318982428483052e-11	1.579003650453418639e-07
9.873021629576711327e-11	1.649485008291007466e-07
9.370277760395402444e-11	1.463147298278332182e-07
3.497553125406372067e-11	9.902369651360215604e-08
9.591405514919981078e-11	1.637940878210306128e-07
8.053889241149569825e-11	1.378718054450869744e-07
8.983972854184137231e-11	1.577098442232370857e-07
8.845296324347019608e-11	1.570786286257087972e-07
6.014285535010415428e-11	1.781538556819081872e-07
8.805096167140017058e-11	1.591586411975562710e-07
9.337473132070235068e-11	1.614909051244497594e-07
1.096762491666024237e-10	1.373696961480975708e-07
4.674404535881307534e-11	1.375931372319817843e-07
9.612547443502216159e-11	1.383451490443646710e-07
9.134406533599872806e-11	1.196075156171143065e-07
1.016387679758915985e-10	1.587402091948985964e-07
9.104090050737201722e-11	1.341628613672912277e-07
9.451327854256230143e-11	1.431628071224212856e-07
8.986582298727728503e-11	1.739350796707391568e-07
9.696368788930777939e-11	1.626723233974278285e-07
9.991611339714748179e-11	1.729186690618693827e-07
6.705336609780194043e-11	1.324208548465490712e-07
9.072024003534595181e-11	1.350525605250478021e-07
8.779780217684713813e-11	2.023703474757314157e-07
8.353383199027443369e-11	1.297879761845469224e-07
1.097196308351069834e-10	1.596029030877471030e-07
1.003462934613753091e-10	1.736739326958060560e-07
9.443285500542098379e-11	1.625420421982883954e-07
8.852245074776731950e-11	1.530120798569083085e-07
9.041899657920830356e-11	1.565257620567798396e-07
9.619684792215142586e-11	1.502177618425011444e-07
1.043546100565450510e-10	1.657120735911726383e-07
6.333656919786572674e-11	1.362746204992532817e-07
8.139680072125554591e-11	1.584470006060244022e-07
1.004148785333567568e-10	1.628815391593694716e-07
1.009239505928934053e-10	1.321445800465464803e-07
8.944796480564530090e-11	1.539204737151146726e-07
9.862932458465327030e-11	1.597913472262860093e-07
8.316933773300915711e-11	1.436684837735652186e-07
8.613675148621843564e-11	1.588503043048381983e-07
9.105553169920913377e-11	1.641231972947001727e-07
1.017766360502600947e-10	1.406545629885792306e-07
9.657779582107383965e-11	1.361286254620670909e-07
9.277347156920425383e-11	1.347047549146056046e-07
9.809381132168844985e-11	1.355882218671798547e-07
9.324486927389006567e-11	1.362692917547463627e-07
7.218863986975470151e-11	1.399372776411652323e-07
8.730098061173720398e-11	1.369669789410352719e-07
9.613016325788501262e-11	1.619440635920763752e-07
9.174895710624422044e-11	1.620618799020766919e-07
9.040119704862163000e-11	1.649760930645346735e-07
8.869444599646982629e-11	1.582377834077596731e-07
9.620301659383417413e-11	1.427158803812027115e-07
8.648749332710981116e-11	1.666112558181166791e-07
8.124849735564527895e-11	1.389146338695645686e-07
6.422975657070342356e-11	1.599228009301543396e-07
6.703189493554855721e-11	1.286148670397043894e-07
6.006701049466300042e-11	1.293042455766319921e-07
8.799093627612663590e-11	1.693489008455514844e-07
8.881873208737666641e-11	1.430844590513706259e-07
9.732865744932379312e-11	1.285249575401903096e-07
9.916575101771201918e-11	1.674692084157585939e-07
4.431936687634783166e-11	1.082744024744153283e-07
7.486109499648852066e-11	1.615885367815733043e-07
5.964454795913554785e-11	1.251551934545517575e-07
8.161904531027106266e-11	1.669175162666559550e-07
8.058954662823096962e-11	1.499785628258943882e-07
8.414588753380324868e-11	1.647176104618549263e-07
9.281327270885531050e-11	1.533037989721297768e-07
3.385512005878059214e-11	1.590176598510504067e-07
9.004043049548437555e-11	1.696863208836794019e-07
8.148559523590469024e-11	1.639700675492048439e-07
8.220268951991944245e-11	1.950527553495169003e-07
6.689706032886010769e-11	1.559185699042081804e-07
1.006474717116208993e-10	1.308198315874099889e-07
6.311202481336037069e-11	1.563696524064302291e-07
3.033608541252278181e-11	1.438767970323801538e-07
9.523308031971767363e-11	1.476207840652942820e-07
4.416271487417401829e-11	1.306129651438951599e-07
8.941740309581679580e-11	1.939143731484175117e-07
9.081173688042347709e-11	1.611721821806431240e-07
7.878508142269140372e-11	1.404091322455644856e-07
9.178917525313080849e-11	1.402304862300396117e-07
1.116830211439274893e-10	1.455505696164608141e-07
9.698838923770773264e-11	1.648743066039562193e-07
9.703272510278470300e-11	1.713395923247337708e-07
4.253859477682373607e-11	1.584668696066066819e-07
9.567896119909615731e-11	1.675979981064543421e-07
7.996257428581354623e-11	1.588960037914216673e-07
7.052993725831154502e-11	1.590331029693335379e-07
1.017514451476880429e-10	1.412878562272221150e-07
9.040109821143407879e-11	1.337797429198220234e-07
8.217846757460723696e-11	1.449267604045540406e-07
9.283339459130505781e-11	1.336556945243329200e-07
8.337245368536001141e-11	1.406530732755393238e-07
7.520986045043586586e-11	1.437287245934665216e-07
8.819973552212480239e-11	1.495372794042349106e-07
8.988660046083781708e-11	1.382231781702965466e-07
7.582856741687529067e-11	1.576169546991750808e-07
7.256521102803699859e-11	1.623090739505410363e-07
8.919376598011134087e-11	1.649158518855527049e-07
4.886156888777821010e-11	1.528663562576472871e-07
9.048753354800819622e-11	1.518591570406526818e-07
8.950864535902859038e-11	1.544110232593506849e-07
3.640250834539445909e-11	1.449819436784863866e-07
7.000366947146661726e-11	1.895047600643813380e-07
8.495730741991664772e-11	1.669237475142896612e-07
9.936777493034648431e-11	1.433159371073037690e-07
6.889990879860246695e-11	1.495648709215075063e-07
8.395328408389034480e-11	1.637697474071502871e-07
1.042367139127341481e-10	1.424054660867572239e-07
9.197433186860487989e-11	1.397939464974582448e-07
8.945940258551713190e-11	1.332087680225015004e-07
9.198517739872391734e-11	1.628981569368660760e-07
7.420282369514634769e-11	1.812594909726620146e-07
9.437381651253717168e-11	1.306236657700359794e-07
8.361449670050689099e-11	1.540118741246044849e-07
9.846007370870934816e-11	1.431960431561887505e-07
9.458278389140705961e-11	1.479395070091009438e-07
9.423375836297492284e-11	1.645867422921896339e-07
8.667505310006410215e-11	1.695248810525000511e-07
9.255048745415755346e-11	1.452905965825796169e-07
8.917075999398814178e-11	1.618158607522130546e-07
8.056895002626943460e-11	1.388938617673873639e-07
1.037770001946706525e-10	1.274198113728582800e-07
7.987205518977519632e-11	1.584677727082014216e-07
8.838866471782138599e-11	1.539350150484323743e-07
9.622593535462905253e-11	1.285997387358605638e-07
9.048887195304600762e-11	1.360544307581484398e-07
8.779750233642672628e-11	1.621657428068339959e-07
1.000860002904873018e-10	1.565257620567798660e-07
5.608281120771283489e-11	1.351819373059630530e-07
7.918990142325821337e-11	1.613030489139855157e-07
9.654942132160687922e-11	1.379931900667905972e-07
9.575368943861475167e-11	1.646095917960942006e-07
7.906592044095658327e-11	1.840199859827756958e-07
8.909938171762933500e-11	1.500423695636272669e-07
7.925889658358292934e-11	1.205435007532060324e-07
9.002219902952972676e-11	1.451374668370842881e-07
8.928524187281114762e-11	1.182355772401928962e-07
8.824539960962199689e-11	1.171678209525346889e-07
9.716715055546760925e-11	1.487170326976418567e-07
7.787326615614189202e-11	1.498399724986195777e-07
7.925336871076129064e-11	1.452496388699769959e-07
8.739470762515612464e-11	1.229458050593376510e-07
7.244011173564855753e-11	1.663299222752094644e-07
9.599322050261403682e-11	1.891626001673698617e-07
8.388010681074145309e-11	1.475382802332401477e-07
7.361221397069838383e-11	1.439996711277366084e-07
8.794649465676542770e-11	1.589598110079288550e-07
8.338659528636774508e-11	1.239185931045770885e-07
8.313320868804391426e-11	1.265036948782682475e-07
1.004851849059436572e-10	1.659524484639287198e-07
9.087787169332455850e-11	1.566913562126398436e-07
9.382316010745883370e-11	1.502426887481332055e-07
8.331348884081538432e-11	1.517787303709387815e-07
7.699429754787858364e-11	1.312430053640484850e-07
8.530372418756311003e-11	1.479151665952205916e-07
4.916709018485854006e-11	1.970840880511522615e-07
9.026638262505037767e-11	1.413584828588247468e-07
8.197575382799567794e-11	1.477080282350063371e-07
9.480660355125734601e-11	1.557331075856208714e-07
8.394813436658682815e-11	1.656488533451914951e-07
1.006366416806212110e-10	1.329953969783306125e-07
8.800513706388772663e-11	1.566670157987594914e-07
8.544821922555761177e-11	1.819275099581122444e-07
3.249802139109911584e-11	1.797605251332521676e-07
8.438450333285323138e-11	1.385896791993498915e-07
9.918214062676186649e-11	1.604661844298958839e-07
8.684166971388430262e-11	1.598002423673987336e-07
7.882372011301289940e-11	1.504483376346946019e-07
8.882296762897290947e-11	1.556859181466102352e-07
8.852150771335548651e-11	1.497257225852250929e-07
8.478087762435442629e-11	1.594649011673212113e-07
9.024807330086181341e-11	1.629625525602221560e-07
9.325294261810887078e-11	1.373993653064846831e-07
9.771718291143484008e-11	1.339058687170386212e-07
9.636144338081400144e-11	1.554123067613124856e-07
1.104189008200223757e-10	1.503272695031404722e-07
9.877049484444878273e-11	1.544706773481130715e-07
8.164244718999228361e-11	1.551897240858793272e-07
8.725609249147081859e-11	1.417145971186280389e-07
9.151503448436809329e-11	2.048661271992087691e-07
1.177400221347047328e-10	1.321626868189216074e-07
1.145692464897342875e-10	1.415748338078499163e-07
8.482081791557191541e-11	1.553235712028503625e-07
1.110107183808559008e-10	1.367301714224338521e-07
9.096659557296234438e-11	1.634157110278487454e-07
7.138418071164894190e-11	1.229422367476344241e-07
8.063464563087687211e-11	1.554212028599739074e-07
8.917963018021505048e-11	1.333307400935053975e-07
6.853380051711272679e-11	1.395277422159433415e-07
7.865060022546060495e-11	1.189893490066051659e-07
9.473251919396108944e-11	1.447834304577827464e-07
8.438991126068381081e-11	1.475424340791464125e-07
8.705359153649842173e-11	1.505453818425178726e-07
7.782336847947035802e-11	1.588378389369249844e-07
8.294458070669499103e-11	1.717725642243862199e-07
4.928941974548753071e-11	1.253706414216756985e-07
8.635151289225823119e-11	1.607751092506885663e-07
7.634119616716695634e-11	1.370646105981588168e-07
9.384231144661761713e-11	1.870181914933920253e-07
1.044929019387558584e-10	1.577404163635254001e-07
7.672633871553888432e-11	1.654028341953277784e-07
9.064255048886042858e-11	1.377575574467897522e-07
7.575441666427228932e-11	1.373023210986614388e-07
8.148008173773643642e-11	1.598791778877497204e-07
7.428131798728548358e-11	1.581428180379867445e-07
8.312707240765876644e-11	1.367251126795292283e-07
9.031220820848974026e-11	1.612074946585893858e-07
7.214690368842954985e-11	1.527909878520637810e-07
9.637163624210815267e-11	1.581110709990978288e-07
7.314012776028682132e-11	1.560669590726584339e-07
8.741874407957523279e-11	1.576044911266654862e-07
8.999419542987665477e-11	1.654541777196318075e-07
8.948298364968870154e-11	1.405969872590929301e-07
8.552722705919329945e-11	1.601148121834605942e-07
7.083582558263055633e-11	1.526752487044036718e-07
8.768882972700257712e-11	1.481570318991780700e-07
9.487754019106082205e-11	1.590776282754778957e-07
8.228271168480780443e-11	1.646677552142679563e-07
8.416608641338382878e-11	1.205823817822426756e-07
7.259540527332936461e-11	1.650882646186530988e-07
6.610425738204187518e-11	1.257157828992515910e-07
7.498657602605071434e-11	2.206387916283846045e-07
8.634332935351924661e-11	1.604439218965172823e-07
9.149253855251768474e-11	1.590776277967035866e-07
8.889850942823306722e-11	1.417353701783538088e-07
7.508924876676714190e-11	1.443412445329964022e-07
8.306472250280715790e-11	1.620084587366580933e-07
9.350313530416852245e-11	1.457582959047496519e-07
5.176105756416971595e-11	1.512124978460669796e-07
8.853307482120351612e-11	1.608596895269215239e-07
9.321338270920540701e-11	1.385190518495858227e-07
7.601872320250976863e-11	1.502495079238414685e-07
1.053681376820951729e-10	1.685909723605871485e-07
8.278292703326443546e-11	1.636415445672870194e-07
9.881513608001376010e-11	1.598557418920934447e-07
