# Supplementary material for: Increasing evidence of mechanical force as a functional regulator in smooth muscle myosin light chain kinase
Source: eLife. 2017 Jul 11;6:e26473. doi: 10.7554/eLife.26473 (PMC5505704; doi:10.7554/eLife.26473)
Supplement: Figure 4—source data 2. — DOI: http://dx.doi.org/10.7554/eLife.26473.027 [file elife-26473-fig4-data2.txt]

force (pN)	loading rate (pN/s)
6.214823330805534120e-11	7.353385048899651482e-08
5.384004024116085199e-11	1.105741273652672806e-07
6.072669870303067726e-11	1.138726994316220727e-07
5.620107847363972753e-11	9.187980245633125389e-08
5.695689891810527063e-11	1.106739883287905938e-07
5.371068798062773790e-11	6.939366145143504387e-08
6.500658903491087887e-11	9.093027510392664056e-08
3.276826198220033853e-11	1.172158035785675179e-07
4.580196181745956077e-11	1.154549087272167166e-07
1.809737965840997636e-11	8.074221356459276341e-08
3.495256079845753869e-11	1.115499552084803767e-07
5.557654981873336188e-11	1.014432378444194833e-07
4.115758445558537850e-11	8.195817771139145211e-08
5.981705715578158773e-11	9.971776231664419936e-08
5.339227938074713862e-11	1.334951604565262906e-07
5.176156118246053389e-11	1.232983354884505166e-07
4.819920727654329385e-11	8.164507871249916009e-08
5.328554329985529534e-11	1.543259822928309788e-07
2.978304219557006446e-11	1.038427939373969920e-07
6.422900975103696726e-11	1.228991222767829842e-07
4.730497087744222029e-11	9.174186716954712661e-08
7.517551922618643540e-11	7.015872275063986712e-08
3.985203139221431736e-11	8.811499742071617701e-08
5.030093782911863354e-11	8.502873600591412480e-08
5.766809350902520701e-11	7.330306377893687984e-08
2.367266339408965252e-11	1.022210543847870402e-07
5.011872554223626362e-11	1.165150242934465202e-07
4.847507236575897076e-11	1.334558005310178353e-07
2.580409101682445979e-11	8.500689689222569670e-08
6.028454860749161288e-11	8.473245185868735511e-08
3.299170985654565841e-11	1.011102473031521053e-07
4.993544699226100111e-11	6.939498392319681139e-08
4.706749487298903447e-11	8.794707095669506283e-08
4.198919780253135119e-11	1.072808020284508732e-07
3.461296938586993169e-11	5.812262537513967574e-08
2.587849806987914954e-11	6.284297790967228929e-08
3.070866610644013625e-11	9.217677936638593883e-08
1.616032710665913715e-11	1.154637101988415545e-07
3.242744557016251953e-11	1.139336567245602442e-07
4.266164142410536981e-11	6.809025820127057175e-08
5.222973862765898861e-11	1.170281875161766875e-07
5.199706891558121272e-11	1.322466514324903485e-07
4.519805926032088007e-11	8.558336802797314824e-08
2.229041441664030337e-11	9.702288884196287142e-08
6.535496021327368949e-11	1.254080748308420026e-07
5.839342102316252609e-11	1.237220844989657362e-07
3.282068945690450733e-11	7.309312888417244939e-08
6.713819534586361283e-11	1.002680412645101631e-07
1.979855829058794825e-11	6.348827754438270655e-08
5.486618311991969554e-11	1.235579316773176555e-07
3.866711885114674039e-11	8.385089106800916461e-08
3.221350568021795189e-11	8.279772896246912912e-08
6.753171999799407020e-11	9.833890530309680795e-08
5.199098581720283641e-11	8.566897365616302502e-08
2.735570584280883829e-11	7.155632789937488897e-08
5.290711848541313719e-11	9.774801974953635703e-08
3.100563346099704575e-11	5.261686902340435598e-08
3.729442742190340452e-11	8.708344979915644859e-08
2.260888482652242435e-11	8.576165845483779402e-08
1.872968412349837373e-11	8.792837938072663559e-08
2.438235812577875909e-11	8.217500211067200168e-08
3.629896771220550418e-11	8.061831381697643130e-08
4.732860761863807601e-11	1.074432187898606599e-07
5.887764280411584790e-11	8.766957160574425250e-08
2.383322002003217308e-11	7.392277858871213967e-08
1.544774432859946820e-11	8.012927132806220602e-08
5.659043869413214209e-11	1.254757718073750975e-07
2.671124199419374497e-11	8.381587778527710327e-08
4.889910544416336779e-11	1.421692199015857678e-07
3.569733880518292505e-11	1.244003138924359508e-07
5.322954895734885968e-11	1.006992199971340355e-07
1.588431403060056457e-11	1.144064494971804936e-07
5.367175654339333584e-11	1.459822145657443155e-07
3.795453607308707143e-11	1.169368405698448948e-07
4.671153385877473636e-11	8.947944651090129595e-08
5.777684152102887843e-11	1.540075924429606582e-07
6.643256961710824753e-11	1.070026604040291898e-07
5.359608978449283129e-11	1.012720348428727708e-07
2.182654569172330518e-11	7.392931854643822770e-08
5.530304560540059052e-11	1.323953085227963791e-07
6.082086106941922245e-11	1.018562331262394153e-07
3.223807334445300203e-11	8.953438009561530413e-08
2.017813019087199882e-11	1.126727976202109680e-07
4.218035943921838805e-11	1.226045437461855370e-07
5.005356024207896003e-11	1.570191248322814296e-07
5.727775296004869838e-11	1.499430083154109397e-07
4.517672324746891097e-11	1.112642676353309706e-07
4.519712472422979456e-11	9.731254257430113524e-08
6.548585029357091668e-11	1.027941633679007895e-07
4.512308702278781777e-11	1.075188653739689883e-07
4.944224075788266490e-11	9.242731768288600511e-08
5.628046800780111174e-11	1.049297649185179535e-07
6.809471267612337093e-11	8.775357011528987423e-08
2.487016993453193258e-11	1.210641095145941178e-07
4.582227745042573735e-11	1.242577587750242898e-07
5.949420034882088885e-11	1.370592939326666951e-07
5.187324288352608303e-11	1.233661261879539126e-07
4.598475029851257224e-11	1.040891822104787257e-07
5.415258375247256767e-11	1.038286950030229960e-07
6.313839967981095581e-11	1.204946384937521330e-07
6.079219574250989911e-11	1.331150557775591449e-07
5.295099904938751346e-11	8.755232624557017090e-08
5.742179389160499451e-11	1.070902029611924145e-07
5.908974379996684853e-11	1.091073118852712194e-07
3.046966662908409101e-11	1.072266437048336648e-07
6.049613086944227801e-11	1.317194776353167176e-07
2.996730156150887631e-11	6.455830746308796368e-08
7.022796615170880317e-11	9.955122150481221783e-08
5.562649991999763905e-11	7.077900241038837153e-08
4.215597730663764694e-11	1.197826924178030005e-07
5.214615872759586128e-11	1.442448582014799883e-07
2.741292284250680137e-11	1.098959719601966359e-07
5.548839191415057823e-11	1.024959290925263725e-07
2.213204138785425612e-11	9.938445081927358937e-08
3.093490242942535042e-11	8.328495870919213991e-08
2.694673227718098076e-11	6.500873424564838028e-08
7.204940981980514778e-11	7.309455358495716837e-08
4.412496954073749614e-11	1.004514123453616333e-07
6.026129201355894098e-11	1.042333072848557306e-07
6.631856901047616939e-11	1.075680896862268187e-07
4.486265722404808861e-11	1.003217869075630412e-07
3.455073381973529179e-11	9.533898932782643769e-08
6.643165713284217268e-11	1.230958182089331511e-07
5.023305045736664977e-11	1.158524611507417705e-07
4.770296398253437138e-11	1.066704809846781793e-07
4.112338845002551864e-11	1.015631715102336479e-07
7.012820327606079964e-11	1.054117170971777180e-07
1.210239813424597562e-11	9.700695629440769063e-08
4.096185869775533894e-11	1.146962249555586751e-07
5.965377502767752492e-11	1.079081909472465834e-07
3.940637491217518807e-11	1.065714638219024265e-07
6.237895750567063770e-11	1.023627483785914349e-07
6.594008779969033671e-11	1.206849345678518380e-07
2.921624605638858706e-11	9.523638563365902180e-08
6.516566889229539129e-11	1.049680197745705029e-07
7.698030288321595518e-11	1.110156965000295970e-07
3.952494381626079441e-11	1.195535500308610054e-07
6.502731903017455744e-11	7.528465324575934440e-08
4.933120571657908461e-11	1.334929959853455111e-07
5.400135581741590816e-11	6.120356950336458369e-08
6.560866747040022384e-11	1.043539953866100348e-07
7.687766193321245966e-11	9.160891148377916672e-08
5.745240464416479300e-11	1.106699126105784022e-07
6.170736512171128765e-11	1.184484028898379611e-07
3.294908224745201076e-11	7.744745422379982698e-08
5.110069272608882332e-11	1.046540814149856422e-07
5.813397705660438183e-11	1.187024915381334854e-07
5.736863615648741679e-11	1.002694179919484922e-07
4.349967801567387056e-11	1.126970201574945266e-07
5.330754758488339145e-11	1.211100524715185262e-07
5.480727085983912826e-11	9.987203298762766418e-08
5.241436627374681896e-11	1.228853140631962339e-07
1.216580453370053681e-11	9.487040280391332317e-08
5.655526765212132715e-11	1.316465171663903406e-07
6.239331093984311769e-11	1.763398473471641598e-07
3.538109760755241607e-11	9.227538283990367617e-08
5.896390919348051508e-11	9.971994698204012407e-08
5.290577317823817467e-11	1.240951134835718905e-07
5.817375110536142447e-11	9.773635489177686332e-08
3.918807426727943533e-11	1.147182494198465961e-07
5.651898045054080832e-11	1.058427945237635747e-07
4.803608213160916243e-11	9.566766835568904659e-08
2.861155670380405079e-11	1.538983220077752292e-07
5.851970301291628153e-11	1.182105840578078532e-07
4.161686399377252545e-11	7.315497087057596925e-08
2.691942505184385839e-11	1.093032527835853591e-07
5.417082742086202317e-11	9.665694774601455011e-08
3.567565358546118741e-11	8.932048939183697368e-08
5.692606830593120753e-11	1.324493723308087405e-07
3.587472225103424569e-11	1.152167870228957640e-07
4.326842023931512755e-11	1.072988482305049996e-07
6.107600132003397780e-11	1.527847237847897128e-07
4.497314757442424300e-11	8.006562773238185701e-08
3.687227722575256926e-11	1.175875287355185341e-07
2.677963010636859270e-11	8.963643942430004567e-08
3.850506753271510046e-11	9.985667823804382845e-08
4.614220030557239468e-11	1.232795483456134548e-07
1.600473150005751557e-11	1.056747381934911251e-07
5.461003100583650024e-11	1.296617283005517272e-07
7.864970386911192060e-11	1.007153335817672711e-07
3.387869853297501084e-11	1.212018179718828775e-07
5.073061203640463881e-11	1.492734494587563829e-07
3.952660061497292588e-11	7.250688654126171505e-08
5.198131885551967427e-11	1.239255111062196194e-07
6.819138524286851646e-11	1.286173327758692950e-07
6.132631717243236104e-11	9.323204412460346805e-08
4.477474556230847204e-11	1.486197528048608613e-07
7.407953855932127656e-11	1.080440553183412914e-07
4.585503813228192437e-11	1.204892036854841332e-07
5.961487251023481542e-11	9.783729381739102459e-08
4.490500119622896082e-11	1.122785198491430102e-07
2.098784992713436391e-11	1.030352071951659919e-07
1.901411060013259002e-11	1.150105572698308200e-07
5.706864010643915185e-11	1.085535203962613089e-07
7.541379166601576525e-11	1.238205944597863620e-07
5.314814758493390893e-11	1.404818752155685584e-07
5.204685682730276219e-11	1.249209548943614187e-07
6.397856881196521542e-11	1.339329932780743389e-07
2.919737896538500437e-11	1.133682679145332564e-07
5.218951412542815582e-11	9.660903270819205654e-08
6.300337043618165163e-11	1.110433631187295383e-07
3.098926491843278288e-11	1.082377160686040124e-07
3.107450425074503421e-11	9.805666793220703239e-08
6.024713395790941725e-11	1.211502627759647856e-07
6.617713435102224625e-11	1.051344577302552383e-07
3.597969058373657951e-11	7.620293972241437756e-08
6.025966592666460477e-11	7.729895910776599648e-08
4.987704401860873285e-11	1.162063743545389496e-07
4.601524045068367486e-11	7.691351204461060449e-08
1.859181965275482733e-11	6.273610820235255278e-08
7.519007306233918514e-11	1.066307279009342059e-07
6.035834171635431193e-11	8.596020002513872789e-08
6.654733813009296353e-11	8.684267070949053241e-08
4.753271844914477295e-11	1.047639578441242498e-07
4.956088046861660826e-11	1.199725924418736502e-07
4.910462363919875525e-11	1.060241321036720411e-07
5.946331230580977726e-11	1.045191901810264906e-07
5.805729801634238307e-11	1.023247501818654692e-07
7.577670318134770307e-11	1.013213571934702090e-07
5.375981165786207047e-11	8.401661780447963080e-08
3.608671241200867572e-11	8.211494832093686725e-08
5.247335350372796202e-11	7.879490688185727913e-08
4.907541419120879796e-11	9.227422938025020917e-08
5.989488533915090952e-11	1.257277478526593186e-07
5.705974372993717723e-11	1.456933699865148899e-07
6.861344079459554293e-11	1.308742682672405663e-07
2.282618855675883994e-11	6.854365125659932671e-08
5.215546806312334017e-11	1.242953351969864188e-07
4.972217962797272987e-11	1.401634033736847728e-07
3.578198511960567038e-11	9.186377467664224647e-08
2.939472098742490907e-11	1.055844921063899180e-07
1.639620102623206264e-11	9.580714406159836521e-08
5.140208093765534957e-11	9.348185155081727205e-08
4.511347572871668617e-11	8.414215223139782939e-08
4.245535158930041206e-11	1.182846323756598452e-07
3.611892483072342674e-11	1.205645673107290725e-07
2.251266291975215939e-11	9.401526432223300186e-08
2.971882614168979248e-11	8.530569291924495854e-08
3.471147402738452504e-11	1.297952392810585537e-07
3.408208265710028455e-11	6.938734337512496324e-08
1.983538148326770565e-11	7.092670529983045854e-08
1.921624261482427373e-11	8.984648077786928271e-08
4.226521087858992700e-11	1.391134527631022076e-07
3.903079547894992421e-11	1.223325254146194365e-07
1.691304904120448875e-11	4.542639572378391224e-08
4.345585520945931057e-11	1.171938129673146996e-07
5.150999700688785856e-11	9.898259931095157351e-08
6.411378798943518585e-11	8.397296572238457038e-08
4.792362961355508868e-11	1.409009485878227556e-07
3.951701436323442446e-11	1.240681929194448456e-07
3.870152658967461646e-11	1.127872545410630318e-07
3.574479451434456166e-11	1.046150721229934825e-07
4.373121315354711648e-11	1.138914812523653090e-07
6.635644023629389116e-11	1.260785809733629470e-07
4.669816077289060528e-11	1.197329415895651881e-07
5.044776383274645121e-11	9.736977486813051813e-08
4.723183852301233221e-11	1.023282007577321421e-07
4.069915059965673928e-11	1.029400594593617925e-07
5.127586612308600775e-11	1.077454932423923129e-07
6.195340875422781214e-11	1.063852522232867360e-07
6.252186629090451820e-11	1.249551325658324070e-07
3.545859684156775536e-11	1.122577405149315200e-07
5.444794173285619645e-11	8.024571301784509876e-08
5.439887858807973903e-11	1.019175891935203911e-07
3.696261571454736877e-11	1.066413828357843674e-07
5.676967317242167580e-11	1.163042276665398843e-07
4.787214705539627636e-11	9.931874551661507480e-08
2.971608371712063500e-11	6.606302414914117571e-08
3.119919955563072619e-11	1.119494029164501374e-07
1.974925664370738372e-11	9.039639087783254373e-08
5.171414062567885352e-11	1.227016943657302292e-07
4.652030855939557954e-11	8.219103852109919891e-08
6.094818157645532878e-11	9.770503370065699935e-08
4.844607593088089910e-11	1.118266603230858121e-07
7.156538865141842441e-11	1.008911926972772657e-07
4.822561353187244730e-11	1.036610410771749527e-07
5.129273916778096875e-11	1.289415707027196487e-07
3.664166130450264290e-11	8.050639743339080376e-08
3.855528949634050643e-11	1.164834246558811437e-07
6.469860852149096804e-11	9.334690053066249184e-08
4.476721276930021044e-11	1.015591544058606600e-07
2.894777376713434532e-11	1.340836195574854999e-07
4.583221675449917117e-11	1.202217991106414436e-07
1.821942072584671341e-11	8.758872762918444430e-08
4.932900242975016315e-11	1.187105683981323831e-07
6.628770581596631619e-11	9.136814726623569535e-08
2.488380461169424136e-11	1.462671365581749252e-07
2.140256265298953045e-11	9.261957323035748329e-08
2.161237812536248178e-11	1.228300127182247124e-07
3.750862568251042900e-11	1.256804788213159264e-07
5.771758071134229866e-11	1.090364982073498052e-07
3.553292002984091341e-11	1.049114348270559051e-07
7.107975145066246701e-11	1.349397271995736993e-07
4.989097779582747872e-11	1.231748501063636226e-07
4.833747750196335752e-11	1.274660235152340635e-07
2.821002688782949589e-11	1.200458651246930189e-07
1.779950401878951477e-11	1.214858696851730587e-07
3.992831303338132603e-11	1.380610148206614557e-07
5.806973635346119270e-11	1.138567642025469546e-07
2.295096092608517403e-11	9.181762885189013451e-08
3.266425641438930591e-11	7.722610321257602979e-08
5.535085935276107871e-11	1.178022561184690990e-07
6.061364575489295174e-11	9.489111380861281534e-08
5.702891027311090785e-11	1.246743171263218950e-07
2.851518823213666792e-11	1.106024707004689679e-07
7.258162707639029624e-11	1.371829414137125331e-07
3.927325619950301595e-11	8.937455483369843979e-08
5.155591386750648197e-11	1.274208155964850522e-07
6.051877244835495306e-11	9.796183617090213331e-08
4.348829442874642702e-11	9.918984421535661148e-08
5.673631306590115661e-11	7.216176357505354827e-08
4.237839208706961518e-11	1.274956102219772463e-07
5.179561698829070395e-11	1.146909700529573881e-07
3.119608646266489832e-11	9.472741380671028900e-08
4.510582733832582872e-11	9.679431621027943098e-08
6.064459095880622855e-11	1.028125342236993889e-07
3.614172959596228010e-11	8.148906169964760531e-08
5.058444108847536056e-11	7.214027668778418014e-08
1.881769590287979107e-11	6.026159030240379413e-08
6.924195956514836543e-11	1.319533863670110523e-07
5.410397339644821456e-11	1.358689548099182688e-07
4.696347892425513307e-11	8.958677666382753084e-08
4.822841367890117822e-11	1.104101245338681978e-07
6.391106842564042613e-11	9.542507760744082123e-08
4.706816981572136448e-11	1.029400952812049539e-07
6.236130398336494061e-11	7.278240668973910089e-08
3.428509919267956157e-11	8.065098404199150638e-08
5.371725911451917246e-11	1.481248378900047308e-07
5.065966386172623600e-11	1.125964761095525720e-07
6.628470109329966165e-11	8.556003098060609521e-08
6.484559423939187614e-11	9.307258411895300785e-08
4.854423674465860327e-11	1.129424991028406161e-07
6.432067006699576464e-11	9.935543230261826730e-08
2.248833277688407767e-11	1.090422423270196834e-07
5.533978945416670837e-11	8.946854672957419976e-08
6.398849340066605452e-11	1.115740980165720559e-07
6.320225514023168537e-11	1.040197183219577233e-07
4.110470329890220513e-11	8.116239120349867098e-08
4.590541615113085111e-11	1.162260691484691097e-07
7.422393294552368672e-11	1.005064429225924969e-07
4.306928126861757694e-11	1.160789068097303771e-07
4.599979606717803361e-11	1.052335472475814694e-07
2.116630792467595535e-11	8.018776324132917973e-08
1.426479993492856036e-11	7.825462636526089743e-08
5.393475721375971761e-11	1.150653810443016602e-07
4.397558101913763902e-11	1.160297630659104274e-07
2.062521129522903454e-11	9.912623876626057374e-08
3.635053171068548924e-11	1.208255815386043637e-07
2.935816825718163711e-11	1.175262681087970103e-07
6.125420036101890995e-11	1.298299903104447571e-07
2.739461092095095117e-11	9.305646336995140205e-08
2.366263962728820778e-11	4.823316055304021622e-08
4.848486007053158195e-11	1.070882807368608896e-07
3.795453607308707143e-11	7.893752540994715070e-08
7.285804103740489504e-11	9.039696166974089421e-08
4.587461147152083896e-11	1.233355102870704072e-07
9.619605115641547197e-12	9.607446650929572540e-08
3.190417404724256604e-11	1.106039656195161069e-07
4.314618350859631764e-11	1.138281334124086536e-07
6.020686463752421891e-11	6.853183867141255303e-08
2.160607368293707863e-11	1.110578474368866523e-07
5.963744289694427288e-11	9.000004096490361506e-08
1.255588783634044595e-11	7.115101509426071271e-08
5.585962732423662742e-11	1.190234847279453181e-07
4.888429449848261237e-11	1.059301499699452042e-07
5.841127814351173546e-11	9.714423283887858163e-08
4.824277784474349230e-11	1.219141731277081711e-07
3.168435587267482332e-11	9.983859433289527185e-08
6.235159519175335812e-11	7.631820420347247554e-08
5.254134658672473560e-11	1.240925087610004595e-07
3.392617878606822069e-11	1.151612584366754920e-07
6.660099219975761567e-11	8.872779683187006486e-08
5.229933889872716871e-11	7.916673154351723307e-08
5.119359303219499337e-11	1.307725282908155648e-07
5.042807122384068811e-11	1.252678368973254965e-07
3.190884792134608081e-11	8.316943660757186444e-08
5.046001454481369043e-11	1.106545386307096782e-07
5.503169131522611396e-11	1.243171671872519170e-07
5.926936918225279175e-11	8.766780863137251528e-08
5.859015972520707533e-11	1.431266659544943075e-07
3.795960996761118579e-11	1.524645083662988135e-07
7.607101142880507627e-11	9.204820985418788276e-08
6.220632453386718353e-11	1.186290122200347018e-07
3.070273565451967812e-11	8.346658939924232939e-08
4.147994058241361652e-11	1.069078629167555337e-07
5.476203081725327780e-11	8.218583263766749076e-08
1.892386032588062655e-11	5.163480111548419896e-08
3.794568537985536622e-11	9.625270482554421767e-08
5.813821708146184908e-11	9.211631771192587266e-08
2.662159780008943155e-11	9.993334034330324903e-08
2.248833277688407767e-11	6.572435289334598885e-08
6.136351751429811416e-11	1.066236628470656446e-07
2.507319952699378797e-11	7.360326301684085647e-08
6.278104430013702814e-11	1.045634174223660030e-07
5.634963096603107029e-11	1.211850221420766313e-07
3.376535781527412807e-11	6.569719889639389765e-08
4.963492510827823336e-11	1.084565438578511060e-07
2.508447093153724127e-11	1.034404120724320546e-07
1.808964619199988877e-11	8.737040461374446029e-08
5.035834106299147077e-11	7.400424925398825100e-08
6.925189054505896666e-11	7.830400949192050242e-08
3.702297533225959187e-11	1.139192331131114040e-07
2.868956228297996009e-11	1.128010767056346303e-07
2.119274718061655003e-11	7.988687971435997021e-08
3.670194768127470193e-11	1.349623223667415670e-07
7.910882622619536214e-11	1.187281026603459879e-07
2.923449520769158652e-11	1.183880445511699125e-07
2.515803731678398068e-11	6.385492454401257554e-08
2.466470637621095582e-11	1.048244550692080931e-07
3.698786242449436895e-11	1.069489487796427383e-07
6.640237165269663673e-11	8.270299616478693282e-08
6.721736742097675799e-11	1.232304750731230059e-07
3.497764529428808464e-11	1.020971805153013431e-07
2.306217310469702216e-11	6.961245085261385486e-08
6.083045980356866271e-11	5.366012151525031479e-08
5.251034086247529513e-11	1.322033335188864274e-07
3.976190267844231936e-11	1.075605455426454869e-07
6.378404241659096095e-11	1.254129065760492032e-07
1.925751795884240903e-11	5.594959236472841368e-08
5.433632073906828524e-11	9.936244121389386983e-08
1.699926289003862947e-11	9.537932025233506499e-08
4.731975039265862587e-11	1.183784908300519288e-07
5.701580946161339291e-11	8.241547284216864091e-08
5.850486674115750856e-11	1.378005721495271366e-07
7.453847401199806721e-11	1.233995627063988288e-07
2.372831228384566671e-11	1.047948595336689107e-07
4.016723965437828294e-11	9.866242654371276208e-08
4.688346101316126912e-11	1.144999546948431675e-07
2.652462635834166992e-11	7.949732977738378653e-08
5.249759606217736496e-11	7.610056633571382077e-08
6.582294324554689548e-11	1.309231165971518596e-07
1.404907792780958616e-11	6.396557204159503623e-08
5.046046426618011249e-11	1.177660462858914523e-07
2.926207063950505137e-11	9.022663309139387234e-08
5.033613868854507492e-11	1.270737381030201897e-07
5.767457743692834644e-11	9.325158184765567093e-08
5.042600990929510717e-11	1.235904502782344163e-07
3.392134432048138111e-11	1.058793900989890115e-07
5.712388146842779596e-11	1.192274699028850757e-07
4.599646459405068834e-11	8.574739830169677214e-08
5.717852257878811327e-11	1.050003586800932111e-07
5.720633833306178688e-11	8.252878581244947709e-08
6.472619839019989538e-11	7.803232021702524944e-08
4.719698487813242422e-11	9.284724591692688951e-08
3.495401777072207679e-11	8.557481689606917140e-08
5.949813613631343057e-11	8.964371836155650454e-08
5.302360279839523121e-11	7.546104893341056667e-08
6.829308145241712280e-11	1.447147414277910214e-07
4.603675243607645114e-11	6.610959823857556325e-08
6.084588919502085788e-11	1.105441125158428628e-07
4.799008105568915481e-11	8.352535716803087540e-08
7.062621309612221040e-11	7.466395817916376638e-08
4.139325339527180603e-11	8.201860815339107135e-08
3.330866183089520455e-11	7.063744242380866138e-08
4.949661860468333182e-11	1.073331625274181847e-07
3.927905862238305344e-11	9.094200389577144038e-08
4.686001242846726664e-11	1.278928257117510054e-07
2.614193382908501252e-11	1.107046115187286309e-07
4.219270883247889614e-11	8.764330637169019130e-08
5.886365323372970446e-11	9.666168291925184336e-08
2.287718353309651298e-11	7.657605472039001484e-08
5.718826114497760284e-11	1.385599918377042409e-07
6.784062269671913927e-11	1.011856604518532340e-07
5.681339711363160871e-11	6.843417523565285303e-08
6.915483898677030272e-11	6.779579554069051621e-08
6.748102863279834630e-11	7.211950041284572398e-08
3.746888796895777797e-11	6.795587725166084094e-08
4.757088625469669570e-11	9.913661927182664093e-08
4.546767292257014962e-11	9.338144236793520012e-08
5.697539459091969335e-11	1.274506976333974805e-07
4.972819536692234408e-11	1.126348537647484860e-07
5.694006164566907716e-11	9.331144060838206506e-08
6.638717983045864822e-11	6.734933177430623458e-08
6.975248320722281539e-11	7.557162248353962572e-08
3.134979195210281405e-11	1.006241416458964476e-07
5.743614658130199850e-11	1.036694661422371968e-07
2.988521261419856363e-11	7.690472963816236064e-08
2.470986005976690875e-11	6.824606248526585148e-08
4.087777079909675539e-11	1.032950042876005221e-07
3.696910554851315419e-11	1.050745224652408859e-07
4.954932160234352754e-11	6.589027197287088176e-08
3.166587073108348595e-11	1.092024219213962520e-07
4.619813748248541368e-11	9.641253976587054119e-08
5.319552754460815830e-11	8.120052732455732828e-08
3.019363138033261494e-11	8.073180074762187864e-08
5.961195764766502325e-11	8.779728726288088135e-08
3.548656578305233579e-11	1.088768209240794066e-07
6.213188728285976776e-11	7.180628012212495671e-08
6.102523995733613092e-11	6.746472722375404109e-08
3.876912041558967442e-11	1.102055610157250178e-07
5.359735813404651920e-11	6.182574955937865578e-08
5.832865424571969323e-11	8.266069759943484146e-08
5.606297585409006756e-11	8.210583011714190331e-08
2.181588915531005905e-11	6.592763247052446786e-08
3.707227697914007239e-11	7.504512978519980622e-08
3.935795216115113374e-11	5.816674058436185342e-08
4.519116729885160153e-11	9.689161723877180363e-08
4.136605582783783893e-11	8.460098897878012147e-08
1.696340986235466727e-11	9.520953042904152987e-08
3.558505655053793343e-11	1.018606510147096330e-07
2.172415244706896454e-11	9.441422992401111402e-08
7.191624132956348080e-11	1.197281045241116733e-07
4.420069990098785399e-11	9.323490567398055618e-08
5.854398364505784424e-11	8.815883967306606521e-08
5.135011656738197287e-11	8.673679755842691428e-08
4.159880688919355411e-11	1.101701557268739581e-07
4.927055882290894897e-11	1.128495252991196852e-07
6.860278795980345015e-11	1.004162731020807596e-07
4.400377341026744757e-11	3.427045091246367453e-08
2.729404142166350834e-11	7.887134136156346294e-08
5.134434737470129765e-11	1.176586198122143503e-07
2.518185375161426510e-11	7.164268892558806144e-08
4.946281471152177536e-11	6.669833130313138897e-08
3.335233845825524711e-11	6.698356887882788476e-08
3.660515565974640119e-11	8.962608589352367599e-08
5.236290239014097235e-11	1.090618243049263000e-07
7.570051978740248247e-11	1.125687155166625218e-07
5.944821030380273321e-11	1.018627420836686646e-07
2.724167513348499689e-11	7.506461661894336019e-08
5.942463548633531611e-11	1.032937201517223962e-07
2.454017545548840430e-11	9.558033825649041215e-08
4.456229152569738072e-11	9.661306233997360696e-08
6.256581795815921394e-11	8.875725361604693998e-08
5.785965470514677475e-11	8.918925021625770137e-08
4.595621031724272396e-11	9.447575596733079292e-08
4.121750557089213020e-11	9.129902265617838794e-08
4.810150713899006434e-11	8.276096202857508349e-08
5.500682659279714008e-11	6.641647347215433549e-08
6.353490341353005693e-11	7.882652051320079942e-08
4.549724786292041637e-11	9.796554575265633355e-08
1.560968717807668161e-11	8.391808993409388144e-08
3.058947622088666838e-11	9.789396427398916983e-08
7.090389285501759877e-11	9.165292010766279230e-08
4.541074097746582559e-11	9.195062560238843478e-08
4.038599045829044951e-11	8.085258382452736013e-08
4.430491965692346901e-11	7.607665605511681414e-08
6.036941335658252849e-11	6.537686910107113934e-08
4.904819219915587319e-11	9.083002470951093557e-08
6.641877247145960714e-11	7.072861965318927718e-08
1.959504726064031283e-11	4.529883816911426596e-08
3.379367235676645603e-11	8.258202320587646183e-08
3.351452226699196408e-11	8.210724601786123913e-08
4.678038461837017049e-11	9.599253444136391612e-08
1.943453343514792602e-11	6.752378542959610948e-08
4.355805121075925663e-11	9.230963906821019820e-08
6.325516561029573376e-11	1.208882637229442001e-07
4.731354229614663937e-11	7.525434009063221691e-08
5.542920462838834341e-11	8.503091317198252676e-08
3.423391125098581370e-11	9.553060908883810726e-08
4.896205912277018298e-11	1.270368274630547895e-07
4.012529559449426622e-11	9.086899960323550486e-08
3.361090202423661615e-11	8.703974978650813514e-08
4.190993140242001354e-11	8.793265825647129373e-08
2.786788174947645283e-11	8.296271889800982119e-08
3.331969887268915710e-11	7.346764248044500697e-08
5.250800922907075461e-11	9.451703665080074178e-08
5.875760645428556344e-11	1.100262174713133005e-07
3.262960060804888435e-11	7.793076934639221197e-08
5.311705797833775646e-11	1.150629476376056879e-07
4.048020956100796306e-11	1.168887581905363203e-07
5.870622840411760557e-11	1.248281585232136298e-07
4.304473235068048595e-11	8.787068077603587354e-08
6.253199043189008881e-11	8.804937345521459018e-08
3.449371467145579110e-11	9.087772941153211996e-08
2.715021104198303849e-11	7.952940364406113182e-08
5.100710811551584807e-11	7.261830728636989903e-08
4.703402216363493662e-11	1.187984961545585539e-07
6.344564399532334431e-11	8.179827050025453754e-08
5.890021879437745479e-11	8.834886501032096992e-08
5.928317093514389866e-11	6.944534175211179183e-08
4.691996277542557142e-11	9.164677636370657204e-08
2.181588915531005905e-11	5.500984308650314097e-08
4.559274500274600287e-11	7.141980143452866266e-08
6.242270844645301783e-11	8.758811551853419126e-08
6.304344334038924224e-11	9.699283859124153892e-08
5.528068421605621170e-11	1.288985102448939185e-07
2.610031937859682046e-11	7.031565738515875103e-08
6.663922387146782315e-11	7.740832221825125136e-08
4.701685873573754563e-11	6.787102140908228723e-08
6.743591560342228810e-11	9.222955589735520089e-08
6.693366412858733664e-11	7.370859711946267713e-08
5.488028214935140489e-11	9.692559908478252380e-08
5.280144489655898523e-11	5.760989766973235613e-08
5.723322219107290973e-11	8.312156023974433789e-08
5.423247848359121405e-11	1.136605090242267769e-07
2.719543812790237605e-11	9.145318681923188809e-08
2.233412339381706494e-11	5.926066401223744481e-08
2.122446817378632943e-11	5.582852953857193198e-08
6.347666115316657998e-11	9.370788004442450495e-08
5.435744956141893404e-11	1.086487648378016777e-07
4.644224226770732321e-11	8.191218992598042470e-08
6.008288284945364981e-11	7.430029375214588230e-08
6.466876635729846175e-11	1.023284974295856544e-07
5.927926694602155162e-11	8.146716301003706898e-08
2.047100191216196687e-11	9.628720095052899614e-08
6.496600391634472043e-11	8.929436964409357468e-08
7.173840094545473169e-11	9.034944314343930173e-08
1.530477613332010403e-11	6.832830840735108181e-08
1.788788902274103545e-11	6.693457549236203144e-08
4.479141491717564981e-11	1.038608240055682783e-07
4.322011362375507114e-11	8.391894469031108044e-08
6.227129738758953901e-11	7.353455854449273779e-08
4.800198526541981267e-11	9.704108377435226468e-08
5.793042193780813988e-11	6.716334633342014831e-08
5.710898028602915840e-11	8.807996501399259783e-08
7.048613861427726096e-11	8.759840892815567389e-08
4.265554946384299601e-11	8.971763851722472798e-08
3.959469562637610017e-11	8.414492437317389660e-08
4.998376561634363555e-11	1.031503200593593178e-07
4.345481923607684180e-11	8.911669107666006239e-08
5.866176496709867011e-11	6.714467398796062312e-08
8.352389409849557353e-11	7.678760264207128755e-08
2.498196959804950832e-11	8.982990448665595084e-08
3.479039995435158722e-11	8.237768634974953631e-08
2.750157452262067202e-11	6.795671665329936619e-08
3.119092081663606200e-11	6.652396153335589272e-08
6.019616886753427706e-11	8.595852515947794033e-08
3.660692005680132549e-11	6.508698363769060421e-08
4.767335046137522186e-11	6.835246772562274077e-08
5.373205177656186972e-11	9.069929818266630073e-08
6.187780768718994009e-11	9.992170115393414332e-08
3.780149593047923600e-11	1.236878267479250297e-07
1.831453541024208593e-11	8.151483539797957776e-08
4.229392151765965545e-11	8.494899575897456521e-08
2.398626016264006344e-11	7.848627053460379136e-08
4.757909024261231617e-11	1.300079753937720354e-07
5.849772128873078013e-11	1.122891483911869612e-07
7.257024932072627655e-11	1.030597788249373911e-07
5.900420412419018302e-11	8.753737286810865999e-08
5.645183809149587973e-11	7.871933033715504339e-08
1.699360427843690137e-11	4.963810505419985943e-08
5.734580453907453149e-11	7.274499538321486004e-08
4.554962896481646666e-11	1.053634556146744040e-07
6.097842697074482761e-11	7.825500576592669694e-08
4.786173923196918563e-11	6.918414594392792059e-08
5.695892374630339805e-11	7.901736116120834088e-08
5.290905983468374267e-11	8.134076169636258779e-08
2.950268136827532782e-11	7.438935854414699530e-08
5.737489754829714169e-11	9.009180416150080815e-08
2.761069434954979791e-11	7.649513235632187944e-08
3.270428640843966576e-11	5.677096271998897067e-08
6.152495302590767887e-11	9.098235698515181519e-08
4.977733963743303494e-11	9.207021010105625575e-08
5.128583383483824021e-11	9.831141997084622533e-08
4.422806207210356776e-11	6.721408646980518621e-08
5.924573084320432183e-11	9.954284307141295699e-08
6.662698606205143059e-11	8.966363127050399468e-08
4.246516421825603442e-11	9.560436857097158072e-08
5.387846243081621628e-11	6.541686732345834102e-08
3.814245951404321160e-11	8.393987254840135184e-08
5.610456271013846129e-11	9.983916052644275204e-08
5.673657893142771474e-11	9.272615533424806744e-08
2.340108324901489387e-11	6.847433664561504661e-08
1.664966337646819620e-11	5.356110005337701641e-08
4.906010604139494146e-11	1.159258886006712499e-07
6.489958465249497814e-11	1.371106705236554185e-07
4.782615043386516723e-11	7.889388172833934204e-08
3.313536125464083604e-11	7.727488119769101858e-08
2.066235247017858203e-11	6.586012493805896767e-08
2.248833277688407767e-11	6.005057492736229889e-08
5.268097197291328400e-11	7.606149130830766083e-08
4.571697501298962114e-11	9.753600618853560031e-08
2.855602200563733329e-11	8.730940099202378515e-08
3.501072054221375656e-11	9.988543949413328127e-08
3.066431783264784164e-11	8.580777344541261305e-08
4.511186204910512666e-11	1.080201068693399416e-07
5.041401669612746895e-11	1.237541902070761152e-07
2.111061579798950397e-11	7.670154980654725991e-08
3.339196046197382678e-11	8.660943408491620858e-08
6.499685162271733956e-11	9.784141294051409213e-08
2.480035535180713851e-11	9.668819310276514466e-08
4.295048482839159129e-11	8.076353495231875693e-08
4.608832533239681817e-11	9.463230012513381805e-08
4.736337278223527566e-11	9.526520726397021742e-08
2.139440574144886722e-11	9.936012746332883048e-08
5.089057713662798906e-11	9.017765442404738209e-08
7.030336412234984397e-11	8.966911681553120071e-08
3.025157595055688553e-11	9.671954609776273229e-08
6.559453817473823275e-11	7.275921054038992485e-08
3.255544270862121038e-11	9.269713982652429516e-08
5.821603070201797807e-11	1.070700505706548329e-07
3.002387748136219511e-11	1.204060974096775773e-07
5.084757913993777843e-11	7.862399129245298476e-08
6.004429985941182180e-11	9.171694361644979198e-08
4.521206964536576164e-11	9.485585712738021258e-08
2.612415712964744398e-11	9.612088129647388899e-08
2.266037154079945623e-11	7.472500115051270504e-08
4.122399708949211584e-11	8.987680312136578388e-08
3.324743072206877306e-11	7.283913809459275405e-08
4.643660141406658705e-11	8.744690305927882755e-08
5.209299177164577330e-11	6.777235995069752277e-08
2.512523153479221017e-11	7.724688996237486411e-08
7.601816010789945584e-12	5.418555084754261800e-08
7.925118909795606495e-11	9.778155145732161894e-08
4.355110687932269161e-11	7.031130661473269076e-08
3.447659395651734320e-11	1.132967941116690973e-07
2.786664325995906954e-11	7.150844809721715238e-08
2.335577022983397976e-11	6.747522613539715744e-08
6.505069659208671764e-11	8.520371872558591511e-08
6.315735083277276716e-11	9.661957079496369077e-08
5.564077321565299242e-11	1.112975774151681658e-07
6.666219590457515867e-11	8.306753141617774624e-08
4.196598628720574995e-11	6.965039504325391794e-08
5.527408894350897500e-11	8.214087886420458311e-08
3.171350794503955646e-11	1.284322050029755977e-07
3.312379999891800321e-11	6.080741450393191826e-08
5.126259157943132294e-11	7.966928859750031933e-08
4.992687975379817999e-11	9.610114366114149257e-08
2.404486889484434286e-11	9.188451877518897961e-08
4.576796428562849139e-11	8.505429659979323171e-08
5.073458069323072877e-11	1.108921299633265502e-07
4.272558395964087652e-11	8.497886166582098979e-08
6.563803836563188386e-11	1.370019603327988598e-07
4.819484007443598590e-11	9.860403060938143306e-08
4.790719741123077031e-11	9.946165864218449853e-08
2.875364856480098376e-11	7.647668215640807648e-08
5.078088178725636807e-11	7.505873075131181582e-08
3.447301156816875077e-11	1.044019053535580077e-07
7.036033986091183118e-12	8.350121638258620423e-08
3.719476070388402791e-11	1.218073754827736650e-07
3.936032381197948148e-11	1.123205095929860705e-07
4.042722419657723313e-11	7.951454243946091650e-08
2.736751561000297113e-11	1.033843564917445562e-07
5.203443373979600558e-11	1.140772765657901543e-07
1.689365535387177181e-11	6.779926668667801252e-08
2.717949387098679387e-11	7.239442893520588453e-08
2.881130873623911666e-11	8.674833907181027784e-08
4.657305570688729017e-11	1.080016209649443684e-07
5.448621943098700576e-11	6.693625827060947138e-08
6.631277109735277829e-11	7.556253046412486312e-08
6.445492369598578607e-11	1.061091928639410706e-07
5.939855661632197647e-11	9.755799969158177038e-08
5.039061798325233391e-11	9.462525643968592644e-08
4.142227302160726085e-11	1.047613924623133620e-07
4.276830302098062274e-11	8.624441625812581443e-08
5.351710847563619103e-11	1.450046681579472996e-07
6.490016548324994029e-11	8.550312795371999498e-08
4.596017344251751524e-11	1.018038232769606719e-07
4.390595927719334819e-11	1.104508599307180213e-07
3.742038264311430104e-11	8.046510694682606801e-08
5.760044969989145640e-11	1.262958580677031805e-07
5.058931115882167575e-11	8.991866427192688949e-08
7.919372507918265092e-11	1.288861930127382295e-07
2.925914753835709520e-11	4.974778147345174214e-08
4.005878517903190049e-11	6.483997847709659143e-08
1.981246279599798769e-11	8.213584805976162173e-08
3.860050744935492354e-11	9.559070226212735850e-08
6.530849715820114542e-11	9.810505112109174119e-08
5.812063830419057337e-11	1.019813438933255000e-07
3.035913177698944644e-11	1.031167603230716795e-07
5.687181380799298159e-11	8.005847549278749359e-08
6.277875868174740618e-11	1.001399517203689668e-07
2.239557568541891911e-11	7.970422893148288990e-08
1.484565570549659772e-11	1.051850875592039088e-07
4.480384078594135172e-11	9.828238864783048907e-08
6.234927740458516511e-11	6.785214921680678037e-08
3.311549967393718784e-11	1.019442702742098465e-07
1.897414480135851664e-11	9.731665080386409650e-08
3.134640982148804781e-11	8.465060839313268933e-08
6.066946000256057057e-11	9.761785593826769760e-08
3.909704318045160107e-11	1.046393513462544205e-07
3.538783234272425264e-11	1.040048938175439116e-07
6.982022111699308088e-11	9.120762526108013957e-08
5.952549080839003630e-11	8.894392302154293720e-08
5.114231120986460086e-11	1.044751599802970067e-07
1.856033264431510900e-11	7.825376683216502292e-08
5.587242571508614384e-11	1.127928479703188413e-07
7.449943033308024387e-11	7.777595992603296194e-08
3.986170638305006893e-11	8.357663086007834228e-08
2.972381253708659326e-11	9.195090547240973009e-08
3.884477140178761474e-11	8.661051627863659504e-08
6.217141525678560626e-11	1.390781944048523792e-07
1.969189669371269210e-11	4.302580289702765813e-08
4.764604628442164977e-11	8.134453869017349303e-08
3.800941163279994990e-11	8.536316109200720342e-08
4.486461678305788390e-11	9.927122879164209709e-08
6.047426794098294513e-11	7.501451708505131469e-08
5.794962727940958006e-11	7.277090372066496456e-08
3.859450565433863422e-11	1.056861953541090092e-07
5.431637929509889028e-11	1.115803576037288694e-07
1.860671119004766243e-11	7.241366921212617286e-08
3.499373714300317067e-11	9.605120647557958909e-08
3.091974959423570705e-11	1.100483636870741107e-07
1.587055815801892142e-11	6.123844966588516729e-08
5.180387330392918683e-11	7.712646710973984018e-08
1.576389656114366850e-11	5.860956769209920380e-08
5.024869903158068261e-11	7.295606861244440984e-08
6.255296093707228966e-11	9.611911088384375899e-08
5.830591319428713822e-11	1.355272460115551826e-07
4.047553688055325930e-11	8.132595998394483155e-08
2.031796176955416052e-11	8.393528059601171588e-08
6.387964129930019204e-11	7.624972849168775368e-08
2.916609883962505125e-11	7.502255937930332369e-08
1.934508745181241337e-11	6.057532249984749769e-08
5.867257086935342076e-11	7.114370524846314591e-08
4.220252099628186350e-11	8.180836595022674716e-08
4.322244996398262981e-11	1.184602938643813937e-07
5.971737540053560461e-11	1.112391628367303529e-07
4.011100257500703639e-11	1.163706215025956468e-07
6.653288006028924992e-11	8.695346044677508403e-08
4.138966893354951330e-11	7.022677379586693729e-08
6.448312733131749638e-11	1.081997116415141933e-07
4.034150321874541350e-11	1.165120571636081986e-07
6.293400005632266795e-11	1.035463908039570253e-07
5.698042328512355932e-11	1.353039292873501956e-07
4.763561597250514233e-11	9.024653439790001792e-08
5.076275441407975269e-11	7.290926677237761396e-08
2.571028139397750009e-11	8.608504692573546455e-08
2.070225778960205033e-11	4.416588263027669526e-08
6.456540888004495173e-11	6.507113744031202009e-08
1.907973612328132127e-11	6.915346017940749253e-08
2.953618342514670038e-11	6.489604725511083822e-08
2.594484995281421671e-11	6.403330425379276894e-08
3.887175872734816909e-11	1.377828269794582514e-07
1.597721975489417758e-11	5.761036046812464983e-08
1.689984250660285033e-11	6.890511614425175357e-08
6.762372980428254280e-11	9.596797580957416398e-08
3.494515996880217608e-11	6.947214667961590770e-08
5.626901274287609796e-11	7.718539136322747575e-08
5.937177385691303168e-11	8.966582351896762070e-08
5.840824399862460808e-11	7.836771521350145958e-08
5.680648154655846516e-11	9.901971553852554286e-08
4.746734270800877512e-11	1.069148238565326414e-07
4.637621667786741530e-11	7.401071979179397142e-08
3.016473165064015882e-11	8.547438173723231177e-08
3.688582799907170647e-11	6.965626729485991226e-08
3.418517445214584704e-11	8.622447562240358911e-08
5.779293547147889623e-11	8.842960554270740455e-08
2.793162183837427855e-11	6.690187568144802056e-08
3.224459422847931719e-11	9.627051849628696752e-08
4.774047641918491475e-11	8.231051220279945218e-08
5.471329638845657890e-11	7.332431968882077942e-08
5.235001037037588187e-11	8.621181462708708310e-08
6.462342405066216739e-11	1.063798948404430868e-07
4.575789281599036152e-11	7.087053911244879371e-08
2.383322002003217308e-11	6.452014702600116052e-08
4.082515554035633376e-11	6.682989094743732931e-08
2.232518407255208976e-11	7.471180743693116166e-08
2.849329516074070175e-11	9.124246871269952483e-08
1.783195416262092482e-11	8.646790405470136087e-08
5.596933824049638552e-11	8.783099740811598842e-08
4.143307189587868767e-11	9.299621325231785309e-08
4.543807927968815333e-11	1.493011692445158850e-07
4.018287132805990221e-11	7.365287817851297315e-08
4.773362803924367140e-11	6.818753038698438326e-08
4.600841323158545838e-11	1.119781806803584126e-07
6.231696364219695441e-11	8.075882785037762543e-08
2.727239228461427379e-11	6.021343282095199878e-08
2.181588915531005905e-11	8.009617602320968995e-08
4.273487707965470938e-11	9.877355794881575078e-08
4.956487476082474332e-11	7.715107559994448433e-08
4.203557634826395955e-11	8.338818778047640239e-08
3.489453874025896576e-11	9.824859408028129781e-08
2.591083393589698660e-11	5.463594618979004988e-08
4.989867196062285475e-11	8.900826871664512052e-08
4.120623817189931638e-11	1.492573437512040050e-07
6.292741643373527286e-11	8.836401760747436629e-08
4.886667416087962488e-11	8.663894194914026450e-08
4.140635849736322328e-11	9.211135001119377446e-08
7.025504112543418353e-11	9.790787966094016950e-08
5.686693481012702467e-11	8.567541398638477669e-08
3.190236132800293678e-11	6.878265396614084074e-08
5.055549455295330913e-11	1.062118093776820985e-07
4.120074084541354531e-11	7.399580893905152424e-08
6.041159088253559233e-11	8.666065268388996047e-08
5.276956630850836763e-11	9.844093002508857197e-08
4.837314562943622054e-11	8.222370522719625687e-08
3.080345346984566026e-11	8.778813769834801202e-08
5.854779484404726505e-11	7.529255560592422312e-08
5.508685290705873580e-11	8.191599352471832062e-08
5.575889483704661988e-11	1.113081173870086992e-07
3.612271939129533269e-11	1.149081259399352719e-07
1.603750280603682538e-11	1.090422423270196834e-07
3.785052349474468787e-11	1.398462601202606630e-07
5.766466567985724699e-11	1.195733543856622222e-07
2.228510470101716348e-11	8.242584229273791743e-08
4.242339401175229954e-11	6.394009251859182412e-08
6.369869435445809108e-11	1.234744355947136121e-07
3.959040659758014571e-11	8.681229910800454519e-08
5.515739791357343328e-11	1.205659465950012436e-07
6.218784190562608710e-11	7.796091093442449644e-08
5.296971247382406127e-11	9.126950847331291659e-08
5.942689043225612454e-11	9.226523812348840640e-08
3.476613690769451419e-11	6.105148793783186324e-08
5.362482281217754306e-11	1.100390085566758228e-07
4.705009588378692605e-11	8.898422813757669717e-08
4.497157398353253186e-11	9.494540708484656394e-08
5.593165292013816633e-11	1.338113728053689110e-07
6.721816869422386987e-11	1.033086448307634638e-07
3.291444834234268247e-11	1.493440051356671582e-07
5.857342694548246962e-11	7.727736358261112942e-08
6.575047976333429346e-11	9.882782935603859148e-08
2.275619180354471411e-11	5.571016109380729312e-08
4.068940412486310305e-11	1.049413554510711342e-07
4.578786900814750476e-11	8.307433272824289597e-08
1.806697037398744886e-11	7.520117140630469576e-08
5.775672643839946882e-11	1.001742477918743770e-07
5.760864953262615635e-11	1.050947183872223544e-07
5.870078763074774180e-11	9.781916407703162134e-08
6.087041641332524655e-11	6.979608605139261835e-08
4.219693470484356729e-11	1.158036788502574883e-07
5.379314344510675443e-11	9.428000543597929235e-08
6.549799989109258852e-11	8.406419201188085391e-08
4.450627202903021691e-11	9.090544791252612959e-08
4.923164842400209550e-11	7.749007309039844101e-08
4.383213092600555464e-11	8.129486189312924760e-08
2.016492162694626692e-11	8.272505799699564682e-08
3.583715783133542064e-11	9.380865372806797882e-08
6.729135221930335142e-11	7.275768067969077495e-08
2.832700217730001730e-11	1.039911960890098129e-07
2.450566364160624663e-11	7.302264841056570889e-08
6.342824999346146569e-11	9.783535529551501813e-08
4.020332694960406196e-11	7.326811537398108520e-08
2.255345368950052127e-11	9.430632394192212214e-08
4.574650466069156192e-11	7.712480925433643182e-08
7.212752397305224521e-11	8.806737461469175407e-08
5.584461462899757177e-11	1.289039752607465885e-07
2.728279472148836487e-11	1.006160802869915756e-07
4.264985000561739007e-11	1.304059147341489877e-07
4.399702462739291125e-11	1.049773967330335835e-07
2.224240187242470573e-11	5.421245549811112374e-08
1.535115467905271239e-11	7.543191967835127977e-08
2.359424307278467501e-11	7.205584412728555679e-08
2.888745132849704621e-11	6.982346161249882232e-08
3.986431199545108799e-11	8.845143250489239244e-08
3.133626342964374911e-11	9.721945845605139192e-08
3.297887585588758176e-11	9.031014312881225284e-08
5.315766512335753841e-11	8.961229410401588721e-08
1.281442033536438933e-11	8.410847651483397799e-08
3.294135043685306987e-11	5.322244401359550843e-08
7.488977546510284194e-11	7.181342750296601641e-08
4.303761896904017051e-11	9.255017410969735842e-08
2.216363029784177866e-11	8.896227338911306296e-08
2.013583785169528801e-11	1.027815706201910674e-07
4.672879406675002932e-11	1.174024359061241074e-07
3.810257280317134754e-11	6.466931531538964683e-08
5.175787959496139869e-11	8.645748998407120982e-08
3.023767144514687517e-11	8.555292188248064394e-08
2.167455087420147876e-11	1.449020288094162191e-07
4.841364219337808936e-11	1.079995296875597246e-07
6.839973487248643782e-11	1.079799381275296559e-07
6.302537356925683019e-11	7.482626921838528449e-08
6.016302762329129144e-11	7.511551701201195023e-08
4.483192826372830485e-11	9.301644290080069873e-08
4.631534698130327259e-11	7.921698442094318299e-08
3.758859913949108099e-11	6.949698308793311878e-08
2.855928943528720144e-11	6.610021440790891056e-08
3.505416841194760305e-11	8.212464197798966446e-08
3.646909896525919743e-11	9.473217617105236855e-08
4.193450347459229071e-11	7.682573142943393129e-08
1.840729250170724449e-11	7.097953824163022611e-08
4.478130724463094794e-11	8.185895672138931213e-08
5.934823364459870481e-11	6.315212813923359147e-08
4.983642042599892727e-11	9.184688709267361225e-08
2.166284901270219453e-11	8.334177299329822556e-08
6.184174859863527912e-11	9.123251613534678417e-08
2.627138368575767934e-11	8.141134393540618464e-08
4.488474491038852259e-11	9.439598932573805423e-08
6.517555449394716148e-11	8.539181702070249025e-08
2.843850668140492962e-11	9.067025050528770844e-08
3.192318123897896622e-11	6.953487285519835066e-08
3.463970699074251923e-11	1.287777281261563289e-07
4.988387461556639590e-11	7.063057281949524590e-08
6.870543491430439475e-11	1.223728885173679333e-07
4.640762638683500472e-11	1.005110224485278540e-07
5.806576768513377671e-11	1.218124192263006183e-07
1.964750124623574817e-11	5.769571881331211437e-08
4.174340056845832488e-11	1.058937725967669402e-07
5.172158844342905276e-11	8.573707326091523356e-08
3.383947855646948366e-11	6.741124395694207831e-08
5.297620798344309082e-11	8.925086822216515546e-08
4.047514333701860375e-11	5.040410054977435574e-08
3.051281431422435854e-11	7.649998970745539389e-08
6.533377606982844589e-11	1.017500439483522673e-07
3.074292498208734294e-11	7.671916111643313767e-08
5.831470525471263910e-11	9.097427844851026572e-08
1.427457128114849586e-11	6.354038946988821227e-08
6.199650125175640872e-11	1.148370194879533543e-07
4.693515660670257722e-11	1.266263974035340889e-07
3.274192135089120377e-11	9.826410217155217526e-08
3.489877893965443739e-11	7.773743123106945472e-08
2.880885567403717592e-11	8.459979346293808186e-08
4.888408211571554413e-11	8.395265986362713456e-08
2.985731911227327389e-11	9.022053430628772389e-08
3.705433997673915309e-11	7.195013248900175028e-08
5.845644025751361372e-11	8.413264987601039468e-08
4.591850810154184821e-11	1.091196367265438639e-07
5.198497186507015502e-11	8.165599428893313397e-08
5.607669104850500315e-11	1.095885352689862810e-07
5.916656273123281221e-11	1.101907199216008544e-07
