# Supplementary material for: Increasing evidence of mechanical force as a functional regulator in smooth muscle myosin light chain kinase
Source: eLife. 2017 Jul 11;6:e26473. doi: 10.7554/eLife.26473 (PMC5505704; doi:10.7554/eLife.26473)
Supplement: Figure 4—source data 3. — DOI: http://dx.doi.org/10.7554/eLife.26473.028 [file elife-26473-fig4-data3.txt]

force (pN)	loading rate (pN/s)
4.555320308279946860e-11	1.494614286960600793e-07
2.758417912791716027e-11	1.020077808647633903e-07
6.219959829948533197e-11	9.572209763364797996e-08
2.638578721084335232e-11	1.088546762203217468e-07
4.992862586762237442e-11	1.023652961472110362e-07
5.643691370210799204e-11	9.273807868824010221e-08
4.174145283487777449e-11	9.554650002694151207e-08
6.693601492362135777e-11	1.003613774385928384e-07
6.858419045391994860e-11	1.295577544999882580e-07
2.939625731524745037e-11	7.098490511788383465e-08
2.937372517139701484e-11	9.261144062478050415e-08
6.026044663058368466e-11	1.018539648166657392e-07
5.128140050027499258e-11	1.131301501403331590e-07
5.739494170484959955e-11	1.118801035077630684e-07
7.049532668937854452e-11	1.100959864980124100e-07
6.237823504485639319e-11	1.257001887173651874e-07
5.025368598077697144e-11	8.906167916662245232e-08
5.226756478168064487e-11	1.076177792444229476e-07
3.594469155010771087e-11	1.063732623074815160e-07
6.974334228979992286e-11	1.131177180835053687e-07
5.008201760674955926e-11	1.056357640285492567e-07
6.864526405833972680e-11	1.127993749474527364e-07
5.862860615060463705e-11	1.099553983226776467e-07
5.708384521163179581e-11	1.063356814261069528e-07
6.392796806242341347e-11	1.196295284646348426e-07
6.090591226094861774e-11	9.151181518907556441e-08
4.712875742866214076e-11	1.642195227142035539e-07
5.766161337083618872e-11	1.115832231323527252e-07
4.650543842766369171e-11	7.911673295547452587e-08
5.890697388309981595e-11	9.101129236993763675e-08
5.592226273775326309e-11	9.118482151020030817e-08
5.757001298452687810e-11	1.298760980173683602e-07
5.026059513655930273e-11	1.480253551571846660e-07
5.617827811552115696e-11	1.010672432093624396e-07
6.227853327890567328e-11	8.709930868930813015e-08
3.375160822029667042e-11	1.151762507188039038e-07
5.880163103127157387e-11	8.629633379551879649e-08
7.588151700483038970e-11	1.453154510398861423e-07
5.591743346763571274e-11	1.436435898833943019e-07
5.578520048908458978e-11	1.350995379163456534e-07
6.509789226154076887e-11	1.087849165475561016e-07
4.618119292975716610e-11	9.611823759731320864e-08
4.324471024869768244e-11	1.329047693476295681e-07
6.274523283397006291e-11	1.154307619623369646e-07
6.522000889524213211e-11	1.050257935507301223e-07
4.454634640557090780e-11	1.224955796722603200e-07
5.725445428010727432e-11	1.151079059405515259e-07
2.815187134237623864e-11	9.348605520414030883e-08
2.414437576003260317e-11	1.286791653386115586e-07
5.835913745660665016e-11	1.086000088310719834e-07
6.906753947998861890e-11	1.139599129760546546e-07
4.544486038296884366e-11	6.916986867440224693e-08
5.568915094164667114e-11	1.092322528397848161e-07
4.497281546314248711e-11	1.589859876113510565e-07
6.609695491645619585e-11	1.261196885443015986e-07
3.409529263854611945e-11	1.341908865820595715e-07
5.472123775667804709e-11	1.008082465255447329e-07
5.366178378623598699e-11	1.045270270270270203e-07
4.744402348430488687e-11	1.009930462112233400e-07
5.844284995277888044e-11	1.034424253322887891e-07
3.765186461942382051e-11	8.053887928130157595e-08
6.853460445342563457e-11	1.175900996920585398e-07
3.789687543708872904e-11	7.265494824733714875e-08
4.097704000244146967e-11	6.369622691049554350e-08
2.504515323316501865e-11	9.785888508224452622e-08
5.792253905242395822e-11	9.958880139390913711e-08
5.956613667067186244e-11	1.845527081578250264e-07
5.728613422486865639e-11	1.249949225875857201e-07
6.957863966433654117e-11	1.004035304546644089e-07
3.916350693023867501e-11	9.601516207385054796e-08
3.701997315341930376e-11	1.084463370205881370e-07
4.709829834919177266e-11	8.697584029641180743e-08
6.782175637772012035e-11	9.068495791514397556e-08
6.409043297453815905e-11	9.782397338585844527e-08
5.371598759770601514e-11	9.184159530200928902e-08
5.336046989941249524e-11	1.104611443686295908e-07
4.187003592902539736e-11	1.272793413919452832e-07
5.392458044944971071e-11	1.371289133401583585e-07
3.906868264584334089e-11	6.010085305036541228e-08
3.857642139874572896e-11	8.450938761034003927e-08
5.977719503175007626e-11	1.080170426996703908e-07
7.768923528791714013e-11	9.600720015571585522e-08
6.920059574316386980e-11	1.090428288248541742e-07
3.576065923736008448e-11	1.097949058567046318e-07
3.780031185390360624e-11	1.016426542821597586e-07
5.170178344618974137e-11	9.922838959188485394e-08
7.110194635336650825e-11	1.172180532128999759e-07
6.644104055113608098e-11	1.120482036689756041e-07
5.329202062235149380e-11	8.513734165881172727e-08
3.505666663149258947e-11	8.802185896079104046e-08
4.820998898055277142e-11	8.724092056331585470e-08
5.146521507754395750e-11	8.516680952930468776e-08
5.497331192865920474e-11	1.184297253369138704e-07
4.506276129106157523e-11	1.424337564172272326e-07
5.490616975910716963e-11	1.223652961472110300e-07
5.443144274769504883e-11	1.048807948005673586e-07
5.436792675714942775e-11	1.152628148420333930e-07
1.539691512044637901e-11	9.753162737205289546e-08
3.686257315247468197e-11	7.279585968947670960e-08
6.251777294965089401e-11	1.157300394091797268e-07
3.541991587101084681e-11	1.217258167737290833e-07
5.592998343139762196e-11	1.056453577524375803e-07
2.037846881424144564e-11	7.718986695165579202e-08
6.863458754139254602e-11	1.097629195318694565e-07
3.686257315247468197e-11	9.479355951696377886e-08
7.498006769522643711e-11	9.078323693876273314e-08
1.881897654584219107e-11	7.070701552616445311e-08
4.179050785577550366e-11	1.233473824170109516e-07
3.444616305938816518e-11	1.035831733988568571e-07
3.219612575420765818e-11	8.295529039677974346e-08
6.276986421386026347e-11	1.146750671209813628e-07
2.939625731524745037e-11	1.083698964922369087e-07
5.602828587507351507e-11	1.089572311143209317e-07
3.997267357792995289e-11	8.475337648785563257e-08
6.264629611590399718e-11	1.183038541277888017e-07
6.830574598960508735e-11	1.149297543776703969e-07
5.034796766251599941e-11	8.590664078400584170e-08
5.796307436243960593e-11	8.141685389149676709e-08
4.654429834141586509e-11	1.038368739647863637e-07
1.726349407975320145e-11	8.181181713628522178e-08
3.779586263212809319e-11	9.957259919493961898e-08
7.136301106269880353e-11	8.783341707992565204e-08
5.776615708589249225e-11	1.119846741240977402e-07
4.666996223443158974e-11	1.163042158503770394e-07
3.872915211178150441e-11	1.008527889591719387e-07
3.862121393730302583e-11	1.079198933082342822e-07
6.967011728473201987e-11	8.850360982921122254e-08
7.100532885876106293e-11	1.178693986033201106e-07
2.690752312289630342e-11	6.504763121960176128e-08
4.153157457537804691e-11	1.056228160703896289e-07
5.307835936544382116e-11	1.095191919224021714e-07
6.294910778091475424e-11	9.202607779760367228e-08
2.441871342376262608e-11	7.861817136285221998e-08
1.850788005262438733e-11	1.104427832087406542e-07
6.954860277179703420e-11	8.577198602435575496e-08
2.130900719357277826e-11	9.943792974524505155e-08
5.657829517031212412e-11	1.057220125355243676e-07
3.967346232708471304e-11	1.103634432311534112e-07
4.282345126281024319e-11	1.183869843103169737e-07
5.441586765779581731e-11	8.328137457001214189e-08
4.090682756430612412e-11	1.426022139160437130e-07
4.997495028586939092e-11	8.432169651041026303e-08
7.038938831911706267e-11	1.258935341755628043e-07
4.677473513343657288e-11	7.345815350248828769e-08
7.095769385088741428e-11	8.788789719185830564e-08
3.150575804054247098e-11	1.050237737418888136e-07
6.304142040224546135e-11	7.680957608423236566e-08
6.926528551094294623e-11	9.657510942265987306e-08
6.095490976307152070e-11	1.053922278466699916e-07
4.829676448141720059e-11	1.143005697015285263e-07
8.983404225583122958e-11	1.104827955503702933e-07
5.359777538146055887e-11	9.001512107982633500e-08
5.333108317355670635e-11	1.044677757308721961e-07
5.543740283977387271e-11	9.944366790084836170e-08
6.597718785206000756e-11	1.187402481423853412e-07
6.833322653796874973e-11	1.241079907501935287e-07
3.656490505059197729e-11	9.792836003537170951e-08
2.241749640814938430e-11	9.843347740182869981e-08
6.720937364429567051e-11	1.310521484660147987e-07
2.695761988409568440e-11	9.095498597404944996e-08
4.899533638796896320e-11	1.076751006325474316e-07
2.472980991698042982e-11	8.051566992524439106e-08
5.960510618131728625e-11	1.221511305265186858e-07
4.602683958270028607e-11	1.074201461139440420e-07
3.422133323855048727e-11	8.883448616979122445e-08
3.241165248259525573e-11	9.424803563854701629e-08
3.477036338624853230e-11	8.126380464005473840e-08
4.988717840243172498e-11	6.552640784897803396e-08
4.745876765307587231e-11	1.316385272131203550e-07
4.323442184173656315e-11	1.049767914318800741e-07
2.965687832125787145e-11	1.266577843033791229e-07
4.639469479822108674e-11	9.280571610827461308e-08
2.870178029984902528e-11	7.968954213869563694e-08
1.961068427627791553e-11	9.433000333712100155e-08
6.278153232920376448e-11	1.791344873989581968e-07
5.459507326588939820e-11	1.163356814261069497e-07
2.343033443779401396e-11	9.939768162410268531e-08
4.803551509461720827e-11	8.904692919642917428e-08
4.650656444222653328e-11	1.018801035077630715e-07
2.441871342376262608e-11	7.169335825186890676e-08
4.312415452326412469e-11	1.175981049484490345e-07
6.410692355469249390e-11	7.526950466158377785e-08
7.288907814106602852e-11	8.804898758285055986e-08
3.078178124272620833e-11	1.047305357964516012e-07
4.415413533599085143e-11	7.580357077515104163e-08
5.793124546395908053e-11	1.120732575134755479e-07
5.658076983607032065e-11	1.220694599791526998e-07
4.339559951004852819e-11	9.641086831512362594e-08
5.534170004248240526e-11	1.136115690991402402e-07
6.116722464861166076e-11	1.110111105432272985e-07
2.690748536950505276e-11	1.452058654399080137e-07
2.317432745089141112e-11	8.000086256469234682e-08
6.158377394374502630e-11	1.288043849886416986e-07
4.898416411987715487e-11	8.445063088459964013e-08
5.957261715737419988e-11	1.084837550316273683e-07
6.616153143677725733e-11	1.242162599092007635e-07
3.534506824783588303e-11	9.745912370569690615e-08
6.209136185178855669e-11	1.666886897890566403e-07
5.195500345377927536e-11	9.831641744709024325e-08
4.572115318651279905e-11	8.680374310667505978e-08
6.633633999027673186e-11	1.200210768854618768e-07
4.361303938295584834e-11	9.280289035911567051e-08
3.864205611787869752e-11	7.929436367900376747e-08
5.186918152984677695e-11	1.091592047692776955e-07
3.904024860499930815e-11	1.083379815986198999e-07
3.504795729550756078e-11	1.016067556658982892e-07
3.782182418609557665e-11	8.110768421568872704e-08
5.416168642876643482e-11	1.056650061136007986e-07
5.400169376617886885e-11	1.150758932657241219e-07
7.001135168574390477e-11	1.007808148609399523e-07
4.137328737650673877e-11	8.996826108114710216e-08
3.994610808742265480e-11	1.291945936723710667e-07
5.948603620833508450e-11	1.482935476473093435e-07
5.739494170484962540e-11	1.197225628533815043e-07
6.189725961341234156e-11	9.330983229355815982e-08
3.624038016603910034e-11	8.234956054445201122e-08
5.188365549776945548e-11	1.171543961703300922e-07
6.319836899941868031e-11	9.873760974917416369e-08
4.331990398498083791e-11	1.144404156373262715e-07
6.161415639211949191e-11	1.716024834836721269e-07
4.843439741868546054e-11	9.537224870524419951e-08
4.643538230901614923e-11	9.642016749796868060e-08
6.463166010745734275e-11	1.207838458331585989e-07
2.450962350281781047e-11	8.990083720564839936e-08
6.330577507598783184e-11	8.998260494537090351e-08
5.038166290047442531e-11	1.127157641939877958e-07
3.841805561856370067e-11	1.461466359976998504e-07
7.432305756135801453e-11	1.111655591225385022e-07
5.809169118301472209e-11	1.080709370890379049e-07
6.023643549614182685e-11	1.090068809597730518e-07
4.866078974250500225e-11	7.956059708735932612e-08
8.870907112829874702e-11	9.905256433155529796e-08
4.696826741899118341e-11	7.965084183530807428e-08
3.388853488907834945e-11	6.737160250432500652e-08
7.022060520205033968e-11	1.125919992218732161e-07
4.872268822350431937e-11	7.889498611094962461e-08
5.564331042785595270e-11	9.893768062572477080e-08
3.069398859313515838e-11	1.258439564393043978e-07
5.410740510097502538e-11	9.315527741863723461e-08
6.212644376455845645e-11	8.272393122358327465e-08
5.745173719048719083e-11	1.031020649761439158e-07
5.426984982353178363e-11	1.051789105261085577e-07
5.220007073787073581e-11	7.755607206866752461e-08
2.099665199836681402e-11	7.227631479086817012e-08
6.716269952914443084e-11	1.189229719449757239e-07
6.553566137056989312e-11	8.807267550401684004e-08
6.384232239161784837e-11	9.640417509820455693e-08
3.188502926098988029e-11	1.063379815986198952e-07
5.427219175605325340e-11	8.662773919320088915e-08
3.936571639449259063e-11	8.670073591759211012e-08
3.094555534797289233e-11	1.424256856671809888e-07
5.340109740619008781e-11	1.243246374611139666e-07
5.358971871636252597e-11	1.619381204070805826e-07
4.865644932770629056e-11	1.524537464264630911e-07
5.405169993474285148e-11	7.072174601068506389e-08
7.260237731910865967e-11	9.509789935963151483e-08
6.058526605688990411e-11	9.341761211111546801e-08
4.714547926481170884e-11	1.330443967624187140e-07
7.113894361988717671e-11	8.295275293710233012e-08
6.022079464810863030e-11	9.567493400120735305e-08
5.879532500626879069e-11	8.133463712732795155e-08
5.601660546862351362e-11	1.108586943565368821e-07
1.819678355940658359e-11	1.108517198751835367e-07
5.625417181086653987e-11	8.652716021702299910e-08
6.455016104885902095e-11	1.088801035077630680e-07
5.349948022558500640e-11	7.520344365880481662e-08
3.499599419316788538e-11	1.271762507188039186e-07
3.872915211178150441e-11	9.844048303622771014e-08
5.663142146298115928e-11	9.888836667459012454e-08
4.930333304639573845e-11	8.552709726557729742e-08
5.957457516314136065e-11	1.060935994551659770e-07
3.868407328303378717e-11	8.196303641633987021e-08
5.788834984369221360e-11	1.022456449566841352e-07
4.770475031382158667e-11	1.273546712827682800e-07
2.522942062327917080e-11	7.875515981347552734e-08
2.994538831985992243e-11	7.141436800673002578e-08
2.867673276482851212e-11	8.654852107298360043e-08
4.246231003039511697e-11	9.142452558941918941e-08
6.366757336680064067e-11	1.172717216261623432e-07
5.940710122891557038e-11	1.119011563198089366e-07
6.132816782449487815e-11	7.974799218006139497e-08
4.167802927744689624e-11	1.143747296725271927e-07
6.030317447886594408e-11	1.095680214893339666e-07
8.254614604180997344e-11	1.282452755170583582e-07
5.366178378623598699e-11	1.142035652673950584e-07
6.068690378153306561e-11	1.565640413373230508e-07
6.517235403529462843e-11	1.128208740655549051e-07
5.847946764335654665e-11	8.094365358140481654e-08
7.657540627611537614e-11	1.084122066689489662e-07
5.895044018730262522e-11	1.179676413624525410e-07
5.815376866993854580e-11	1.179117056192875385e-07
6.942492744948018530e-11	1.106319099928856631e-07
5.460891401014801906e-11	1.272983374313594802e-07
6.206837369631276499e-11	1.162390020673275852e-07
7.432252415249492518e-11	9.714783656296741677e-08
1.368340152668191315e-11	9.425145225818143907e-08
5.890125242150409548e-11	7.945602167954446754e-08
4.055197877847918703e-11	1.083775275834321623e-07
3.777673936583309407e-11	8.925147707555287005e-08
2.970735380846525411e-11	7.389606095457158322e-08
8.538454997930866800e-11	8.631917932121740056e-08
4.662005837495968973e-11	1.041979424738168030e-07
6.079578935480087895e-11	1.084300592907428559e-07
2.826421757713240408e-11	8.901974905681616607e-08
2.623207279565017111e-11	7.985102320206176977e-08
5.910600182846349390e-11	8.202811759223929502e-08
4.745977603545072191e-11	1.077952450810195174e-07
5.785202187005856274e-11	1.020421599391222394e-07
5.882433054894152299e-11	1.034874031249761362e-07
4.498545923423166158e-11	7.891146613619319077e-08
6.118254569236098219e-11	1.051290055138348882e-07
2.379652043732701860e-11	1.106774008050603877e-07
4.600423401921938406e-11	1.043050398063661038e-07
6.808400098687162431e-11	1.243752986505747685e-07
6.070984230936915719e-11	1.186482567132233875e-07
6.794129691654661960e-11	1.117107261280059075e-07
4.993747833044085967e-11	1.178259456911086719e-07
5.990613617973357302e-11	1.057779427494525786e-07
4.579998221293923307e-11	1.214440171398164141e-07
5.821157881598892823e-11	8.182765909392849308e-08
5.639731782291602084e-11	1.074400087738539101e-07
6.882069785700112922e-11	1.107967932979077076e-07
7.787099946851760626e-11	1.258373031878231548e-07
4.340276653624798911e-11	8.678805129005905668e-08
2.106483061791563949e-11	9.676575620961175875e-08
9.201870747019310518e-11	1.145536244474887308e-07
7.816577969793614883e-11	8.458100582761772101e-08
2.629784695584086622e-11	9.308366511192340391e-08
2.568438277311341715e-11	1.057913231352566872e-07
6.394370147197785635e-11	8.525217268388271842e-08
7.697770614477401281e-11	1.185265287096500083e-07
7.133913058226436063e-11	1.053153301184414968e-07
4.448913178961535740e-11	1.150375150904416932e-07
2.705113615815801506e-11	7.379491116472908968e-08
5.063101485938543027e-11	1.131985591812848585e-07
5.995392025057459003e-11	1.015582998023031635e-07
5.625902591548469636e-11	9.469582388298516430e-08
4.771746127418478124e-11	1.169982452292169244e-07
5.393047086662127050e-11	1.042450064838647918e-07
4.709260872155176360e-11	1.054502118075133073e-07
3.738429871617140138e-11	8.801118666374203807e-08
5.258344354074853413e-11	1.156151156255959167e-07
2.963706511165859642e-11	1.068011334483863112e-07
4.376155259005670475e-11	1.152234513106344246e-07
5.538798272016798567e-11	9.374019252665033108e-08
4.537921365851283168e-11	9.743924307653912588e-08
6.965148104529411799e-11	1.149894472299336234e-07
5.267737930203119556e-11	1.241498135556042935e-07
3.201105418600442938e-11	8.295020837903047373e-08
5.309070580435175325e-11	1.127690282956788776e-07
2.932058352303394221e-11	7.886176627926839709e-08
6.031445343559080465e-11	1.572403695878029464e-07
6.390484595578417146e-11	1.325887975491286557e-07
7.546105408636113727e-11	1.080217090325354513e-07
1.661202261535433900e-11	8.214977018766411055e-08
4.317086974865889876e-11	8.098530379469181108e-08
5.125960474276821731e-11	1.057558339148284723e-07
6.548350170541434138e-11	1.122870645568131076e-07
4.655871159229800312e-11	9.701219869670867239e-08
6.044147488635769319e-11	1.039142436841011518e-07
7.299445088204661869e-11	1.317771971278668258e-07
5.141210032016250884e-11	1.333189297184228111e-07
4.831011091457150556e-11	1.108033401413440492e-07
2.663780965583748645e-11	7.720530818161876742e-08
6.407354576801831829e-11	1.064679071629999806e-07
6.766168696931614890e-11	1.086276834600448752e-07
6.664396390872985025e-11	1.139205872344493914e-07
4.493281908348834635e-11	1.179188268579243775e-07
6.755713338557047084e-11	1.256174599692915155e-07
5.947207732201203505e-11	1.259525951070547236e-07
6.112383637594268875e-11	1.318703668660402671e-07
3.321562743365373217e-11	8.772020293118952079e-08
4.132811351328706770e-11	1.030511990126608741e-07
2.179676758476697794e-11	7.302878472673897811e-08
2.236646481268915491e-11	9.060328006489268036e-08
3.738670008035955710e-11	9.905337027187354064e-08
5.257823722610632857e-11	1.026812719262839125e-07
2.000222973784138036e-11	1.010163904016494393e-07
5.884310833713388405e-11	1.013296784775496761e-07
4.978409378578745980e-11	1.040111866637420490e-07
2.209121813031160397e-11	7.521824961614388460e-08
5.226405279971067019e-11	1.097690282956788772e-07
5.433068531131334229e-11	1.051109892520289563e-07
3.986425773009460531e-11	8.636981794253124978e-08
5.241653468914974720e-11	1.081150858326911471e-07
6.991625923935654425e-11	9.107434134387959229e-08
5.226259856550295265e-11	8.883759610505100613e-08
5.821894437091920383e-11	1.401522709922791097e-07
5.992150300754764181e-11	1.100298508689641110e-07
3.380546774295269912e-11	1.086639547878741327e-07
5.437168525991963777e-11	1.228716002754449715e-07
1.837127960942677869e-11	6.595393726694451711e-08
1.589132059550357153e-11	6.332178109234481818e-08
4.261884956584603448e-11	9.181821520919795507e-08
3.874362565205916687e-11	9.138503704414364741e-08
5.845805409340144660e-11	8.377796489043292952e-08
1.837127960942677869e-11	7.844746654968194899e-08
2.364859833114283212e-11	6.924963432683947865e-08
5.522894779896803362e-11	1.234132529455184563e-07
5.347954592685054634e-11	1.420269829576015240e-07
4.159393599702096647e-11	8.401968836088182867e-08
5.973174119796355280e-11	1.169432097208023212e-07
4.950690765822465258e-11	9.681251544191837922e-08
6.235834303120441759e-11	1.036961411512851793e-07
3.792177951044915847e-11	8.552340065443512447e-08
4.066437764970797001e-11	1.217801512782231530e-07
6.005267281227358357e-11	1.245528730707407039e-07
4.925590040114685199e-11	1.182943050575733141e-07
2.746446266047854366e-11	7.869883746435620669e-08
5.639436970235741060e-11	8.052847610893727565e-08
6.592876074747416755e-11	1.145341478371381621e-07
6.216914960461773948e-11	1.033916969716549057e-07
7.141528363493664714e-11	9.886029908528324678e-08
6.798285168020946699e-11	1.089117624356508291e-07
6.003873517771353161e-11	1.120426527463674633e-07
6.745659289493941231e-11	8.876332392787930975e-08
3.718759321683526743e-11	1.186529497389555111e-07
5.471147650689701280e-11	1.061276103554248687e-07
3.948075502430887873e-11	9.329142407400606357e-08
4.214428611239701897e-11	1.074567888571500602e-07
4.785734558752481998e-11	1.103554486519098106e-07
4.989702441060763966e-11	9.253742475841043725e-08
6.513777709085674001e-11	9.187082861654756703e-08
6.928991411584981400e-11	9.645406695470811880e-08
4.724478279606664447e-11	1.186425139816999686e-07
5.327666108233776565e-11	7.966272483460898040e-08
1.802649506535056492e-11	9.926622246522902958e-08
5.903657924143102119e-11	7.908267244429592111e-08
4.615163655117771764e-11	1.003582730325698483e-07
7.408291328188556138e-11	1.077049822200536389e-07
5.402157582151842804e-11	1.084208965076446282e-07
3.808786410571655391e-11	1.346125239532470731e-07
5.446930027415650631e-11	1.232230212358474446e-07
5.185169928608368390e-11	7.811019288861748482e-08
5.404301907715611770e-11	1.133542893146037860e-07
4.716455080346438615e-11	7.988453961296080429e-08
6.010317899407426974e-11	8.126183850374224431e-08
3.268761514021253448e-11	7.627447094202043581e-08
5.418549325116036338e-11	1.003075878195285678e-07
5.353948348665557903e-11	1.004472425184011478e-07
6.582269376673181306e-11	1.042754133408308130e-07
2.579569360574903408e-11	8.077770581128598540e-08
5.517443628571570921e-11	1.139485586333036464e-07
5.678459368196729038e-11	8.050910205714704572e-08
4.568926133576773830e-11	9.077371112947462399e-08
5.788279937244068636e-11	7.926589321486948032e-08
6.387100675631696127e-11	1.095927627388954050e-07
4.426567692841542623e-11	7.972169129161833765e-08
4.069091073473569483e-11	1.173013818819916696e-07
7.143223368447114385e-11	1.126741482428789034e-07
6.301054186004458189e-11	1.135915771002412702e-07
5.694706638935442538e-11	1.398641940597295638e-07
4.032725772791414827e-11	1.010824481631517428e-07
4.705566401556373416e-11	8.736634384338852489e-08
5.860375835191209558e-11	1.097402186827898031e-07
6.649800369091743823e-11	9.886039355976579560e-08
5.505762493342362591e-11	8.139262909603116645e-08
6.774337672654002956e-11	1.376899029204368747e-07
6.300251007672028157e-11	8.476529575164318352e-08
6.316239314241542428e-11	1.112431454370021734e-07
5.019742028810799163e-11	1.053013818819916547e-07
6.453709547329191277e-11	8.810775918033124635e-08
6.294751891193633147e-11	7.763783308658601055e-08
2.585242057533254493e-11	7.709874218988417826e-08
8.279615856716768938e-11	8.907653259170052376e-08
6.425052136700620324e-11	9.778196973020398421e-08
3.635454403585240709e-11	8.707184150364398323e-08
4.317086974865889876e-11	8.868216714191708466e-08
3.303257517050615294e-11	7.414277424607276408e-08
2.756447624399034257e-11	8.608346897993087573e-08
5.666517662416963340e-11	1.042130348401069300e-07
5.947670991572798800e-11	9.697857351157666308e-08
6.549200435760459461e-11	1.182384536837339337e-07
5.846395033451869294e-11	1.069594209256415752e-07
6.029551342720526208e-11	1.250707381972551514e-07
6.678439254744079870e-11	1.015697014680147039e-07
3.914112317932116541e-11	9.414999345884322057e-08
6.575357952721905734e-11	1.294674545926570514e-07
5.869064344966894801e-11	9.907947820742131911e-08
5.840873709962288937e-11	1.048981357733011155e-07
5.598331796949074795e-11	9.142099177310465505e-08
2.085123862334998585e-11	1.023698179425312607e-07
3.047546871211614665e-11	6.867581896674632446e-08
5.222300972638025413e-11	1.217202906758069845e-07
6.177056235308298638e-11	1.062625575784163114e-07
2.379047303201213307e-11	8.395119170932769062e-08
6.528133975180671034e-11	8.415708206019399616e-08
7.301903564020115480e-11	8.786606682343483630e-08
6.387513527912458152e-11	8.758004821372030540e-08
5.774547050267022970e-11	1.089762824845552425e-07
2.622448315351695462e-11	7.629279199598100752e-08
3.080226869864215135e-11	9.399777632627485501e-08
4.284802588864334050e-11	1.181881869799137148e-07
4.270888038830517863e-11	9.685335538685322603e-08
4.710506264289807034e-11	9.932302144384385367e-08
2.472548197470832362e-11	5.878633765165806075e-08
4.117513190357675921e-11	1.077879347027540113e-07
2.896267067043730466e-11	1.024763335654497091e-07
4.441084925562048780e-11	7.608883527089274116e-08
6.780376993226978540e-11	9.799345017244815299e-08
6.150450892169466888e-11	1.088153829491615043e-07
5.856449946068738071e-11	1.272473613590002112e-07
5.475682438769045615e-11	1.147241879285573857e-07
6.813484747058440889e-11	1.246156321386813932e-07
6.572200189155306660e-11	1.357504743307113685e-07
4.854411427882584491e-11	9.065628427286684562e-08
6.424221928819261803e-11	1.204272684357881444e-07
4.591504716280302427e-11	1.016450477558851278e-07
4.692669280371080033e-11	1.052468370894908907e-07
4.732198025251996900e-11	8.347072245259282923e-08
2.746446266047854366e-11	7.714060100899319784e-08
4.491828681770333705e-11	1.086233127530813228e-07
5.469823238283230890e-11	1.271887103568792221e-07
6.293538703401542209e-11	8.770284212946891700e-08
8.812290507070731325e-11	1.024544734535455591e-07
3.655764571153033771e-11	9.224040359728009818e-08
2.756886141179881068e-11	7.450958262667660068e-08
5.899277388189218587e-11	1.028907892000435795e-07
5.370455042063636867e-11	1.263582030321120720e-07
6.425177259022208545e-11	9.970122653291224763e-08
7.049317474112928858e-11	8.353074910187716374e-08
4.647309793044984026e-11	1.191741246175050631e-07
4.301223183643447973e-11	1.395605365634202694e-07
3.167110213007951039e-11	9.248695194592475244e-08
6.340626770999888621e-11	1.241761135077475732e-07
4.952659496850113167e-11	1.222105821303845234e-07
1.752504416632663262e-11	5.841386823956967071e-08
6.795029198921076903e-11	1.162399695010901008e-07
6.135128948721518502e-11	8.788984998173706971e-08
4.524190954190879306e-11	8.553022207257749881e-08
7.746208443747411021e-11	8.691724601743225803e-08
5.106996349676349371e-11	9.096949071114067504e-08
7.427738939231799917e-11	8.897206710209846864e-08
2.764139811655291505e-11	8.978125227556222704e-08
8.496772726287795158e-11	9.780896100363728192e-08
5.970392984148031429e-11	8.616275499012940595e-08
3.410626828868504170e-11	1.259644044141769679e-07
4.798897103817796643e-11	9.542331677346231412e-08
4.330192850855174880e-11	7.551101855599883832e-08
5.727903537436951188e-11	1.844018626684903810e-07
5.084440418629817171e-11	1.107564631736279118e-07
3.622171844932205479e-11	9.538658127174376799e-08
6.388094368945470285e-11	9.489267471539972268e-08
2.746446266047854366e-11	6.019236674709365216e-08
2.374452413959375069e-11	6.666001316078086601e-08
4.793358320036890644e-11	8.382419677858347991e-08
5.995812499602590349e-11	8.389328601658348969e-08
6.072295859182646679e-11	9.501839076142311169e-08
4.924501260172902184e-11	1.023790687265633968e-07
3.159772768368389754e-11	1.227856986181180199e-07
6.192269254687950923e-11	1.165837002786636394e-07
5.182714133292108840e-11	7.473156960001132133e-08
4.898081973641011235e-11	6.919104939036362364e-08
5.978456498734903945e-11	8.869014035181996575e-08
4.799967229042198249e-11	1.347645467982769072e-07
5.987874550921868934e-11	9.910324973525994932e-08
4.106490869498611400e-11	8.199655473387242897e-08
6.942910565527995071e-11	9.060772999327176558e-08
6.393370973728411764e-11	9.074085661194321319e-08
5.791000058090315642e-11	9.084308912949559488e-08
6.291874877029183655e-11	1.122569527537584023e-07
5.669638824888952569e-11	1.107457445649146239e-07
5.820315373113529612e-11	1.175284200733899986e-07
6.624792696909312293e-11	9.910529699962136808e-08
3.418446159715713093e-11	1.073306910999297848e-07
5.489583106996114263e-11	1.021910772341489371e-07
3.840925241106423329e-11	5.751738275604250496e-08
2.301751673048663930e-11	8.492484251947404072e-08
6.340578074067996831e-11	1.040964802425383838e-07
5.393119410252277413e-11	9.618383921201224861e-08
5.577948267138821245e-11	1.042612838323831193e-07
6.762417960996762060e-11	9.860009888644212883e-08
5.976835636583473816e-11	1.024030293940306411e-07
4.826520166862430037e-11	8.697847347400186895e-08
2.670848201750928751e-11	7.610071506299976898e-08
3.779762521849192675e-11	9.941785479271769772e-08
4.027758423241513714e-11	7.913687212107916573e-08
3.631585950511675956e-11	7.389212178280352384e-08
6.101668064876805144e-11	8.449136129264839892e-08
2.315226335968422516e-11	9.499794633598333848e-08
2.868675344408836785e-11	8.031706160802100191e-08
5.743489066468009693e-11	8.821564434018142127e-08
4.358419625097943059e-11	9.755648168457994375e-08
3.056372830234229690e-11	7.533043954286580268e-08
3.160757886634238547e-11	8.730095445780753104e-08
5.554814490754414894e-11	9.266537358582020814e-08
6.802063445617462950e-11	8.790349224603174523e-08
6.015321782948543129e-11	1.409834531755208849e-07
6.738243924837276304e-11	1.013930190734624159e-07
2.524423943164386495e-11	9.514383062920565344e-08
3.980261902495371316e-11	1.312343054217099281e-07
4.590131128229441424e-11	1.092124141950130622e-07
6.799495664140358302e-11	8.951595770146847761e-08
4.394102533969502711e-11	9.576937862017159372e-08
4.539550119818609033e-11	1.236884609506606421e-07
5.267737930203119556e-11	8.132726475104188207e-08
5.573291450923170725e-11	8.473635634703637943e-08
6.960740407985385138e-11	1.183093052373409070e-07
3.242438068832498706e-11	7.943079622724281255e-08
4.275164700522108828e-11	1.196622844568347538e-07
4.401469055171389889e-11	1.193788753640175406e-07
5.534867780384553756e-11	1.051787118533134738e-07
7.902935431444636321e-11	1.284446682938575370e-07
6.718092344385577596e-11	1.030374399662733643e-07
3.709064622869056842e-11	1.206091368201256572e-07
5.387617234512313171e-11	7.917897099339958625e-08
6.061430756042913016e-11	1.237789940793037153e-07
2.015578851238569200e-11	7.556424094684124614e-08
2.971663580903328251e-11	8.364001429414748817e-08
2.210617119849344721e-11	6.158812594919205458e-08
5.694380010607059351e-11	1.079999895356416005e-07
3.851607174716474362e-11	6.555174149432180108e-08
5.920764289856750533e-11	1.093138606012344452e-07
4.174498217202797293e-11	1.006819220295667929e-07
4.823287482693399896e-11	9.273915337092882347e-08
4.353530866832940819e-11	8.842420161604880898e-08
6.135723585076242870e-11	9.611098925202895513e-08
6.418666943161299158e-11	1.351988958364724662e-07
6.962376589717314293e-11	9.778196973020398421e-08
5.954617294054266937e-11	1.052029744385719457e-07
3.360989970937941816e-11	9.578585368816852095e-08
4.773447195017099796e-11	1.099341607313631553e-07
3.231031809555978708e-11	1.080413207286597526e-07
5.398996951630676488e-11	8.589176810193058625e-08
6.763925208384431263e-11	7.901251252753749040e-08
6.453085277249046429e-11	8.648086878120888160e-08
5.226141950811508548e-11	8.765966978075506344e-08
4.992171907799138088e-11	1.063233040424584756e-07
6.950646009916535813e-11	1.051883460555076702e-07
2.989617759956695659e-11	7.848394061343663664e-08
6.173615991025182579e-11	8.360345611093052912e-08
6.151095135882326187e-11	1.039415243994236661e-07
5.496838905775075752e-11	8.714981355560429305e-08
5.433767434932372808e-11	1.034509561946152332e-07
2.746873711995964309e-11	1.003675352473974225e-07
6.011610943361437570e-11	1.292195358826874714e-07
4.693651658664463311e-11	9.892394827220452251e-08
5.779351388482043848e-11	6.166119712841502420e-08
6.223444222343463420e-11	8.976398385102756804e-08
5.075721134189469824e-11	1.111345884692908851e-07
5.492984125177784544e-11	1.100035404473543854e-07
6.639388373323622600e-11	1.103865286513805948e-07
7.260518325146113547e-11	9.199410081527242966e-08
4.861710604897380245e-11	1.244760791594982142e-07
5.825856714621675638e-11	1.058732591837166529e-07
5.510718203764785189e-11	1.042086519306897674e-07
2.274415880049772726e-11	5.943664782174926004e-08
4.955318795498829940e-11	9.011150552356245750e-08
6.776633930474259381e-11	1.184282952930212194e-07
3.822317776562014166e-11	8.939942617416388596e-08
3.178064761375709090e-11	7.242680978147976975e-08
4.344281676741637808e-11	9.979781384403703271e-08
6.098767874999300792e-11	1.267026014229537012e-07
6.275783539584259919e-11	1.213092301158905764e-07
5.844493846003965253e-11	9.081608859634387080e-08
4.579845379375532797e-11	8.442548946076177325e-08
5.109755303434457722e-11	5.242366564977183405e-08
3.412492401215802974e-11	8.659530598815529024e-08
2.870111875702975210e-11	7.991651468865872119e-08
5.839275843317985012e-11	8.466053730542654894e-08
7.025437596019413900e-11	1.148708539478540278e-07
6.074042553191489484e-11	7.260451853476639553e-08
4.511912463917562312e-11	1.191154543583869165e-07
6.868603685699391772e-11	9.720933485920420295e-08
3.091823708206683587e-11	9.991138407545514127e-08
6.387447398389700929e-11	1.036120442976473668e-07
6.294462199587897041e-11	8.997175387158396951e-08
5.287557420724515890e-11	1.054909492701053884e-07
5.705798821082213630e-11	1.065483213239192778e-07
6.468504359776493866e-11	1.089889504512070673e-07
4.575129000925483781e-11	7.972325016784668452e-08
4.139201986558304864e-11	9.860809670696257245e-08
4.062945492673273086e-11	9.790098122296340559e-08
7.460876425038472671e-11	8.110980479090211872e-08
6.070527530165419252e-11	8.803067784171091570e-08
3.942895153098538965e-11	9.494715921258925970e-08
5.640211360991754570e-11	8.295763319582941124e-08
4.695167173252277933e-11	1.053272647510418852e-07
6.766168696931532172e-11	9.183398929784293651e-08
6.013428950490279112e-11	1.024649183626412001e-07
6.552350882660513337e-11	8.008254873473646042e-08
6.227581869595628593e-11	7.319794052920332759e-08
7.568454368306867254e-11	8.880630141706467785e-08
6.039206895789217361e-11	1.079596452240467042e-07
4.522416301631647922e-11	1.035066037477492286e-07
4.767141374237186204e-11	1.161143723344563354e-07
1.873282674772033668e-11	1.208447240127645475e-07
6.297602182859252812e-11	8.142692761433128320e-08
3.480205916122686358e-11	9.838016454043397733e-08
6.371148906024486194e-11	8.506672161054612326e-08
4.375087034207054078e-11	8.487143156099311836e-08
5.978100933947945367e-11	1.062131719921351417e-07
1.912093989509186956e-11	1.057352854817390584e-07
5.006878131103531859e-11	1.005655516143798514e-07
4.085896656534953297e-11	1.048337354683044417e-07
1.103677811550150470e-11	6.589295898223294460e-08
7.582374652608318000e-11	8.599992772405141543e-08
7.752929377987602906e-11	1.060160144753455055e-07
6.510033040077351421e-11	6.651978008759702274e-08
2.674954407294831164e-11	6.374687431454265537e-08
3.488525677228960185e-11	8.183312679119097283e-08
3.663631122486453759e-11	7.140734505584237377e-08
6.573544158183131648e-11	8.819302938573358994e-08
6.096013681617558490e-11	9.357938632175935273e-08
7.228449848024314363e-11	8.876902829567887440e-08
6.639659310261510494e-11	1.055311926246644337e-07
6.900591258527993511e-11	9.073910211353301617e-08
5.448357162000922353e-11	1.326786527686834333e-07
8.966181384455586133e-11	8.329644920461192017e-08
7.410325261254675793e-11	1.389399377567768306e-07
5.265381459392375620e-11	8.423914594922068353e-08
7.004610062338706903e-11	8.853723329837330355e-08
5.263416213576253215e-11	1.039964060515403706e-07
2.554213905871924814e-11	6.142410313210472527e-08
4.058874347549440012e-11	8.718546100583071099e-08
4.353678088451846051e-11	1.000910527427912588e-07
7.188444348576670098e-11	9.893729090666766754e-08
5.947531669660678757e-11	8.982986315004823083e-08
7.215462049332215077e-11	8.256362065203184975e-08
5.080474854592705107e-11	9.099511712243555803e-08
5.817507019993002947e-11	8.677449739902009180e-08
2.163545054983247147e-11	8.307684022798533535e-08
2.787171340999147921e-11	5.990753335094457952e-08
5.239065032502145430e-11	1.067411867831708742e-07
5.025814508814694921e-11	6.891652139160636401e-08
6.212899492521857300e-11	8.991221179716575105e-08
6.727326329877804496e-11	9.916864903533464454e-08
2.284340674261980980e-11	6.947845108311184224e-08
5.077002081287608269e-11	8.628401451685409605e-08
6.188752216900921637e-11	7.602176034657947212e-08
4.260553359181949612e-11	7.153315672032832556e-08
4.918231959280878879e-11	7.846814421718118445e-08
6.943183997126639703e-11	9.589731600778098677e-08
5.464772036474161616e-11	1.019594209256415701e-07
5.961115208190143451e-11	9.589546932284833502e-08
7.711329187215325828e-11	1.139690059186934810e-07
7.153066644377967869e-11	9.603804062275890093e-08
6.748146092905881214e-11	9.377117690765859218e-08
5.402263069417009042e-11	8.462613802075392570e-08
1.360834752646468368e-11	6.052781454702748085e-08
4.084652683156897791e-11	7.777182166491864249e-08
1.521029010173147104e-11	7.168938324964052864e-08
